# Supplementary material for: Lipolysis supports bone formation by providing osteoblasts with endogenous fatty acid substrates to maintain bioenergetic status
Source: Bone Res. 2023 Nov 24;11:62. doi: 10.1038/s41413-023-00297-2 (PMC10673934; doi:10.1038/s41413-023-00297-2)
Supplement: Supplementary file 2 — Table S2 [file 41413_2023_297_MOESM2_ESM.xls]

## Sheet: Day7_vs_Day0_min5_fdr0.05_
	Feature_chr	Feature_start	Feature_end	Feature_gene_biotype	Feature_gene_name	Day0_A	Day0_B	Day7_A	Day7_B	Day7_C	baseMean	log2FoldChange	lfcSE	stat	pvalue	padj	FoldChange
ENSMUSG00000020303.2	chr11	31357307	31370074	protein_coding	Stc2	75	88	2772	2810	3623	1879.97	5.26876	0.15989	32.9524	3.91e-238	5.46e-234	38.5527
ENSMUSG00000037736.20	chr5	66745827	67057158	protein_coding	Limch1	5367	5990	369	349	470	2465.95	-3.81094	0.115784	-32.9144	1.37e-237	9.55e-234	0.0712511
ENSMUSG00000030218.2	chr6	136872435	136875823	protein_coding	Mgp	6129	6954	871	911	1290	3176.07	-2.65332	0.0939593	-28.239	1.94e-175	9.03e-172	0.158954
ENSMUSG00000031722.10	chr8	109575128	109579172	protein_coding	Hp	12788	14683	738	589	1030	5850.78	-4.11053	0.149119	-27.5655	2.88e-167	1.01e-163	0.0578904
ENSMUSG00000029307.7	chr5	104202613	104214102	protein_coding	Dmp1	241	314	41184	23252	54384	23553.1	7.17169	0.263142	27.2541	1.49e-163	4.15e-160	144.176
ENSMUSG00000058806.15	chr10	61838236	61979108	protein_coding	Col13a1	36	33	3047	2631	3379	1846.38	6.49332	0.23912	27.155	2.21e-162	5.13e-159	90.0918
ENSMUSG00000026185.8	chr1	72857932	72874884	protein_coding	Igfbp5	55720	59180	5040	6233	7556	26333.2	-3.1685	0.118646	-26.7054	4.07e-157	8.11e-154	0.111221
ENSMUSG00000031283.16	chrX	143285674	143394262	protein_coding	Chrdl1	1583	1756	43	36	69	684.046	-5.0663	0.191811	-26.413	9.71e-154	1.69e-150	0.0298464
ENSMUSG00000051043.16	chr11	114851152	114872617	protein_coding	Gprc5c	605	677	7769	7442	8909	5134.4	3.6944	0.14116	26.1717	5.59e-151	8.66e-148	12.9457
ENSMUSG00000029287.14	chr5	107106570	107289629	protein_coding	Tgfbr3	2834	3341	307	350	472	1433.85	-3.01237	0.118619	-25.3954	2.84e-142	3.96e-139	0.123933
ENSMUSG00000032744.4	chr4	123233556	123249875	protein_coding	Heyl	2596	2886	209	172	249	1201.93	-3.6746	0.149454	-24.5868	1.75e-133	2.22e-130	0.0783132
ENSMUSG00000068748.7	chr6	22875502	23052916	protein_coding	Ptprz1	499	550	15952	14771	14724	9544.69	4.9188	0.203953	24.1174	1.64e-128	1.91e-125	30.2487
ENSMUSG00000019966.18	chr10	100015630	100100416	protein_coding	Kitl	8721	9248	1320	1225	1836	4402.31	-2.60062	0.108418	-23.9869	3.81e-127	4.08e-124	0.164868
ENSMUSG00000022875.18	chr16	23057865	23082078	protein_coding	Kng1	1254	1494	61	50	86	577.005	-4.36469	0.183308	-23.8107	2.59e-125	2.58e-122	0.0485396
ENSMUSG00000057457.11	chrX	157162075	157415312	protein_coding	Phex	196	180	5196	4057	5258	3023.17	4.72983	0.207209	22.8264	2.51e-115	2.33e-112	26.5351
ENSMUSG00000056071.12	chr3	90692632	90695721	protein_coding	S100a9	1272	1312	26	15	20	520.533	-5.95443	0.264396	-22.5209	2.59e-112	2.26e-109	0.0161264
ENSMUSG00000031502.11	chr8	11198423	11312826	protein_coding	Col4a1	92046	99777	21989	23605	33113	53309.5	-1.85112	0.0829988	-22.303	3.46e-110	2.84e-107	0.277177
ENSMUSG00000012428.9	chr5	7960457	7982213	protein_coding	Steap4	945	1058	24	27	23	408.063	-5.3035	0.245936	-21.5645	3.87e-103	3e-100	0.0253213
ENSMUSG00000021186.9	chr12	101746565	101819055	protein_coding	Fbln5	19333	22821	4098	4198	5204	10971.7	-2.18835	0.107279	-20.3986	1.72e-92	1.26e-89	0.219403
ENSMUSG00000025185.14	chr19	42593982	42612813	protein_coding	Loxl4	409	531	10840	7268	11001	6075.76	4.41897	0.216861	20.377	2.68e-92	1.87e-89	21.3916
ENSMUSG00000029335.5	chr5	98854415	98884396	protein_coding	Bmp3	219	259	2664	2635	2879	1758.1	3.56649	0.176736	20.1798	1.47e-90	9.78e-88	11.8474
ENSMUSG00000026748.13	chr2	16356304	16755839	protein_coding	Plxdc2	10715	12223	3009	3147	4394	6597.76	-1.68194	0.0833699	-20.1745	1.64e-90	1.04e-87	0.311662
ENSMUSG00000026620.11	chr1	184896789	184999570	protein_coding	Mark1	2690	3086	504	483	734	1473.89	-2.31102	0.114754	-20.1389	3.37e-90	2.04e-87	0.201518
ENSMUSG00000042659.15	chr7	68736995	68749241	protein_coding	Arrdc4	3646	4039	642	563	809	1911.3	-2.48693	0.126621	-19.6407	6.94e-86	4.04e-83	0.178386
ENSMUSG00000007594.10	chr8	70083457	70090862	protein_coding	Hapln4	22	16	990	826	1181	610.014	5.74703	0.294036	19.5453	4.52e-85	2.52e-82	53.7067
ENSMUSG00000024330.17	chr17	34039437	34066685	protein_coding	Col11a2	394	558	34366	15919	35438	17376.4	5.9492	0.306119	19.4343	3.96e-84	2.13e-81	61.7856
ENSMUSG00000013584.5	chr9	71215789	71296243	protein_coding	Aldh1a2	6084	6907	413	607	592	2872.2	-3.55421	0.18403	-19.3132	4.16e-83	2.15e-80	0.0851287
ENSMUSG00000041608.8	chr9	120539818	120568327	protein_coding	Entpd3	75	95	1939	2184	1943	1279.2	4.64188	0.242948	19.1065	2.23e-81	1.11e-78	24.9659
ENSMUSG00000040181.14	chr1	162829561	162866610	protein_coding	Fmo1	905	1008	24	16	46	391.731	-5.06057	0.265253	-19.0783	3.83e-81	1.84e-78	0.0299652
ENSMUSG00000017493.12	chr11	99041244	99054392	protein_coding	Igfbp4	81006	95682	12324	14669	15738	43236.6	-2.58675	0.139353	-18.5626	6.45e-77	3e-74	0.166461
ENSMUSG00000079022.10	chr15	71795795	72034227	protein_coding	Col22a1	406	517	4994	4046	5156	3063.71	3.41316	0.184819	18.4676	3.76e-76	1.69e-73	10.6528
ENSMUSG00000024164.15	chr17	57203970	57228136	protein_coding	C3	1447	1720	208	179	293	755.027	-2.78271	0.151602	-18.3554	2.99e-75	1.3e-72	0.145318
ENSMUSG00000019278.5	chr8	123186242	123201812	protein_coding	Dpep1	2078	2224	256	335	401	1042.89	-2.6775	0.147101	-18.2018	5e-74	2.11e-71	0.156312
ENSMUSG00000028024.14	chr3	129269175	129332720	protein_coding	Enpep	700	838	38	52	73	333.117	-3.80567	0.210784	-18.0548	7.23e-73	2.97e-70	0.0715122
ENSMUSG00000026725.17	chr1	160085029	160153580	protein_coding	Tnn	1340	1526	28068	16594	36349	16590.6	4.24954	0.237476	17.8946	1.3e-71	5.18e-69	19.0212
ENSMUSG00000054136.6	chr15	89322720	89324731	protein_coding	Adm2	21	21	983	1177	1026	662.001	5.72268	0.321073	17.8236	4.63e-71	1.79e-68	52.808
ENSMUSG00000020805.14	chr11	72241989	72267222	protein_coding	Slc13a5	439	614	10727	6534	13638	6332.82	4.31485	0.242256	17.8111	5.79e-71	2.18e-68	19.9022
ENSMUSG00000031616.7	chr8	77663031	77724464	protein_coding	Ednra	2116	2344	326	322	371	1081.54	-2.67175	0.150188	-17.7893	8.55e-71	3.14e-68	0.156936
ENSMUSG00000026640.12	chr1	194618218	194816869	protein_coding	Plxna2	7506	7957	1418	1336	2219	4019.04	-2.21349	0.125487	-17.6392	1.23e-69	4.41e-67	0.215613
ENSMUSG00000032496.7	chr9	111019271	111042767	protein_coding	Ltf	756	734	8	5	6	297.348	-6.85239	0.389478	-17.5938	2.75e-69	9.59e-67	0.00865417
ENSMUSG00000108900.1	chr8	71520120	71525711	protein_coding	Ccdc194	7	11	1505	1039	1440	814.135	7.26088	0.415555	17.4727	2.31e-68	7.87e-66	153.371
ENSMUSG00000020262.15	chr10	77290726	77418270	protein_coding	Adarb1	2963	3202	565	660	781	1613.16	-2.17325	0.124427	-17.466	2.6e-68	8.64e-66	0.221711
ENSMUSG00000040280.10	chr10	127514967	127517154	protein_coding	Ndufa4l2	241	207	4549	2897	4895	2572.07	4.22632	0.242183	17.4509	3.39e-68	1.1e-65	18.7176
ENSMUSG00000034463.4	chr14	65919394	65953935	protein_coding	Scara3	4739	5401	944	858	1429	2626.39	-2.22142	0.127332	-17.4459	3.7e-68	1.17e-65	0.21443
ENSMUSG00000028197.4	chr3	145292472	145552011	protein_coding	Col24a1	125	130	2847	1725	3198	1606.55	4.3724	0.25146	17.3881	1.02e-67	3.15e-65	20.7121
ENSMUSG00000032261.16	chr9	83548327	83638801	protein_coding	Sh3bgrl2	660	749	2110	2305	2999	1758.57	1.83874	0.105973	17.3511	1.93e-67	5.87e-65	3.57699
ENSMUSG00000022015.8	chr14	78277445	78308043	protein_coding	Tnfsf11	675	729	60	62	94	318.402	-3.26794	0.18868	-17.32	3.32e-67	9.86e-65	0.103813
ENSMUSG00000042035.11	chr3	101377083	101463059	protein_coding	Igsf3	3967	4159	1012	1071	1419	2296.86	-1.77452	0.1025	-17.3124	3.79e-67	1.1e-64	0.292291
ENSMUSG00000051920.7	chr15	43020794	43170826	protein_coding	Rspo2	8433	9716	1724	2068	2886	4878.55	-2.01182	0.116455	-17.2755	7.2e-67	2.05e-64	0.24796
ENSMUSG00000019817.18	chr10	13060504	13131694	protein_coding	Plagl1	4636	5451	734	565	949	2423.37	-2.72562	0.158843	-17.1592	5.36e-66	1.5e-63	0.151184
ENSMUSG00000054256.11	chr5	115429599	115455698	protein_coding	Msi1	141	181	1259	1040	1566	837.07	3.03455	0.179113	16.9421	2.2e-64	6.02e-62	8.19391
ENSMUSG00000022037.15	chr14	65968483	65981547	protein_coding	Clu	2049	2292	131	199	289	972.325	-3.39465	0.201169	-16.8747	6.91e-64	1.85e-61	0.0950839
ENSMUSG00000046618.7	chr2	38931978	38963753	protein_coding	Olfml2a	6613	7157	769	972	940	3248.04	-2.89708	0.172085	-16.8352	1.35e-63	3.55e-61	0.134243
ENSMUSG00000040147.14	chrX	16709282	16817366	protein_coding	Maob	1644	1787	194	141	258	791.155	-3.09999	0.184258	-16.8242	1.62e-63	4.19e-61	0.11663
ENSMUSG00000010476.14	chr7	137193673	137314445	protein_coding	Ebf3	3178	3699	435	386	727	1650.48	-2.73319	0.163561	-16.7105	1.1e-62	2.79e-60	0.150393
ENSMUSG00000074486.2	chr3	88377736	88378699	protein_coding	Bglap2	253	331	3459	2995	3236	2099.9	3.53625	0.213052	16.5981	7.19e-62	1.79e-59	11.6016
ENSMUSG00000028019.9	chr3	81036416	81214040	protein_coding	Pdgfc	1468	1625	5338	4788	7057	4040.27	1.91544	0.116045	16.5061	3.32e-61	8.12e-59	3.7723
ENSMUSG00000026390.7	chr1	120474538	120505024	protein_coding	Marco	1165	1410	78	123	162	575.263	-3.39827	0.205968	-16.499	3.73e-61	8.97e-59	0.0948461
ENSMUSG00000029161.7	chr5	30933143	30945591	protein_coding	Cgref1	209	251	6660	3378	7347	3563.66	4.68467	0.284302	16.4778	5.3e-61	1.25e-58	25.7173
ENSMUSG00000031503.13	chr8	11312805	11449287	protein_coding	Col4a2	49018	54041	13138	15542	19825	29899.5	-1.64783	0.101362	-16.2569	2e-59	4.64e-57	0.31912
ENSMUSG00000042379.8	chr13	113209659	113218098	protein_coding	Esm1	4866	5949	990	1222	1637	2879.24	-2.05448	0.127465	-16.118	1.91e-58	4.36e-56	0.240736
ENSMUSG00000049791.4	chr7	89404355	89413134	protein_coding	Fzd4	1657	1844	355	415	523	945.112	-1.99562	0.125144	-15.9467	3.01e-57	6.76e-55	0.250759
ENSMUSG00000031661.12	chr8	88521354	88594884	protein_coding	Nkd1	837	1053	82	111	114	431.356	-3.16659	0.19926	-15.8918	7.22e-57	1.6e-54	0.111368
ENSMUSG00000033998.9	chr8	125995170	126030685	protein_coding	Kcnk1	13	19	1301	685	1366	679.22	6.16445	0.389587	15.823	2.16e-56	4.7e-54	71.7273
ENSMUSG00000026308.8	chr1	91351016	91362416	protein_coding	Klhl30	100	109	764	644	1102	538.083	3.01519	0.194508	15.5016	3.38e-54	7.26e-52	8.08466
ENSMUSG00000006342.15	chr10	75636706	75644008	protein_coding	Susd2	1418	1716	133	108	237	706.126	-3.30043	0.213373	-15.4679	5.72e-54	1.21e-51	0.101502
ENSMUSG00000050295.4	chr13	31806633	31812476	protein_coding	Foxc1	4071	4746	1085	1232	1482	2490.05	-1.76464	0.114173	-15.4558	6.9e-54	1.44e-51	0.294301
ENSMUSG00000017639.13	chr11	79591212	79698023	protein_coding	Rab11fip4	52	67	1386	815	1572	777.896	4.43407	0.28729	15.4341	9.65e-54	1.98e-51	21.6166
ENSMUSG00000025489.5	chr7	140948958	140950291	protein_coding	Ifitm5	28	47	694	515	903	434.764	4.26001	0.276687	15.3965	1.73e-53	3.49e-51	19.1598
ENSMUSG00000019102.10	chr11	61207537	61218421	protein_coding	Aldh3a1	651	772	46	36	35	302.873	-4.1304	0.269234	-15.3413	4.05e-53	8.07e-51	0.0570985
ENSMUSG00000074483.2	chr3	88383501	88384464	protein_coding	Bglap	274	332	4144	3166	3495	2342.68	3.64373	0.237548	15.3389	4.2e-53	8.26e-51	12.4989
ENSMUSG00000022816.11	chr16	37776873	37836514	protein_coding	Fstl1	59086	67089	16269	17142	26697	36599.4	-1.6447	0.107308	-15.327	5.05e-53	9.79e-51	0.319812
ENSMUSG00000003355.7	chr15	98724366	98728198	protein_coding	Fkbp11	363	289	2183	2113	2633	1526.91	2.85298	0.186271	15.3162	5.96e-53	1.14e-50	7.22491
ENSMUSG00000045871.5	chr14	110748580	110755149	protein_coding	Slitrk6	83	82	1035	730	1428	663.827	3.69806	0.24237	15.2579	1.46e-52	2.75e-50	12.9786
ENSMUSG00000061353.11	chr6	117168535	117181367	protein_coding	Cxcl12	111276	122934	5421	3425	10039	49580	-4.24666	0.2785	-15.2483	1.69e-52	3.14e-50	0.0526779
ENSMUSG00000042793.13	chr1	134983301	135105276	protein_coding	Lgr6	50	70	1454	884	1383	778.668	4.42527	0.291721	15.1695	5.63e-52	1.03e-49	21.4851
ENSMUSG00000028036.6	chr3	151796502	151837630	protein_coding	Ptgfr	1973	1997	109	61	171	847.143	-4.13702	0.275102	-15.0381	4.13e-51	7.44e-49	0.0568374
ENSMUSG00000044338.9	chr2	85136225	85139923	protein_coding	Aplnr	559	642	4	0	7	237.412	-7.3394	0.488069	-15.0376	4.16e-51	7.44e-49	0.00617475
ENSMUSG00000017969.13	chr2	167191805	167240604	protein_coding	Ptgis	1293	1636	9808	7412	10555	6185.77	2.70855	0.180244	15.0271	4.88e-51	8.62e-49	6.53664
ENSMUSG00000022878.5	chr16	23146536	23158028	protein_coding	Adipoq	472	458	4	4	8	186.246	-6.43335	0.429618	-14.9746	1.08e-50	1.88e-48	0.0115709
ENSMUSG00000032911.6	chr9	56865033	56899870	protein_coding	Cspg4	1353	1458	11655	7751	15137	7405.51	3.04952	0.204394	14.9198	2.45e-50	4.22e-48	8.27939
ENSMUSG00000070867.4	chr4	114406724	114615098	protein_coding	Trabd2b	1473	1553	209	190	354	741.975	-2.59077	0.173806	-14.906	3.01e-50	5.12e-48	0.165998
ENSMUSG00000026271.15	chr1	92950865	92986391	protein_coding	Gpr35	106	140	1563	1008	1920	942.454	3.63303	0.245859	14.7768	2.07e-49	3.47e-47	12.4065
ENSMUSG00000001510.8	chr11	95120119	95125296	protein_coding	Dlx3	87	102	1545	945	1587	859.73	3.88841	0.264566	14.6973	6.71e-49	1.11e-46	14.809
ENSMUSG00000068699.12	chr6	29433256	29461883	protein_coding	Flnc	788	761	2734	3222	3735	2253.72	2.09059	0.142553	14.6654	1.07e-48	1.76e-46	4.25923
ENSMUSG00000026994.9	chr2	66082766	66124994	protein_coding	Galnt3	501	630	3243	3376	3461	2277.62	2.63183	0.180417	14.5875	3.37e-48	5.47e-46	6.19812
ENSMUSG00000056498.13	chr3	84666192	84704575	protein_coding	Tmem154	307	317	1160	1476	1769	1003.26	2.25944	0.155114	14.5663	4.6e-48	7.38e-46	4.78805
ENSMUSG00000036832.5	chr3	146220963	146286186	protein_coding	Lpar3	44	50	807	594	757	458.841	3.9925	0.277671	14.3785	7.06e-47	1.12e-44	15.9171
ENSMUSG00000032702.16	chr19	25236975	25434496	protein_coding	Kank1	379	473	2354	2065	2517	1574.63	2.4934	0.173991	14.3306	1.41e-46	2.21e-44	5.63104
ENSMUSG00000043333.12	chr4	123787874	123829904	protein_coding	Rhbdl2	86	117	707	749	816	500.71	2.95275	0.208094	14.1895	1.06e-45	1.65e-43	7.74222
ENSMUSG00000021702.7	chr13	92751590	92794818	protein_coding	Thbs4	0	7	1041	1099	1102	663.4	8.33465	0.587933	14.1762	1.29e-45	1.97e-43	322.835
ENSMUSG00000038146.8	chr17	32120820	32166852	protein_coding	Notch3	7700	7703	1575	1266	2163	4024.17	-2.19368	0.1551	-14.1436	2.04e-45	3.1e-43	0.218594
ENSMUSG00000051669.6	chr16	5211823	5222299	protein_coding	AU021092	13	10	443	344	508	265.176	5.26284	0.373298	14.0983	3.89e-45	5.84e-43	38.395
ENSMUSG00000057098.14	chr11	44617317	45008091	protein_coding	Ebf1	3370	3709	1038	1167	1456	2122.44	-1.50686	0.106985	-14.0848	4.71e-45	6.99e-43	0.351876
ENSMUSG00000028031.6	chr3	132085292	132180304	protein_coding	Dkk2	36	32	357	454	500	277.231	3.71603	0.265227	14.0108	1.34e-44	1.97e-42	13.1413
ENSMUSG00000031520.6	chr8	54077606	54187096	protein_coding	Vegfc	1035	1245	69	104	75	497.321	-3.72178	0.265738	-14.0054	1.44e-44	2.1e-42	0.0757935
ENSMUSG00000026678.10	chr1	169655501	169695813	protein_coding	Rgs5	2878	3333	503	534	940	1603.03	-2.2381	0.16054	-13.9411	3.56e-44	5.13e-42	0.211966
ENSMUSG00000058571.11	chr14	116925315	117976544	protein_coding	Gpc6	4101	4067	1034	1175	1447	2340.36	-1.71862	0.123436	-13.9232	4.58e-44	6.52e-42	0.303838
ENSMUSG00000018126.15	chr15	79258195	79285537	protein_coding	Baiap2l2	8	6	820	459	884	436.704	6.71483	0.48266	13.9121	5.35e-44	7.53e-42	105.043
ENSMUSG00000019880.10	chr10	29452416	29535867	protein_coding	Rspo3	3164	3693	328	517	473	1609.85	-2.91871	0.211014	-13.8319	1.64e-43	2.28e-41	0.132245
ENSMUSG00000040037.13	chr3	156561794	157316445	protein_coding	Negr1	293	333	8	7	13	128.211	-5.04845	0.366478	-13.7756	3.57e-43	4.94e-41	0.030218
ENSMUSG00000029306.8	chr5	104299171	104311469	protein_coding	Ibsp	27535	35688	578707	272736	655030	312247	4.01733	0.293349	13.6947	1.09e-42	1.49e-40	16.1934
ENSMUSG00000021379.2	chr13	48261228	48266026	protein_coding	Id4	4357	4908	398	209	498	2035.33	-3.63901	0.265795	-13.691	1.15e-42	1.56e-40	0.080269
ENSMUSG00000044337.5	chr1	90203980	90216751	protein_coding	Ackr3	142	164	3065	1486	3694	1693.69	4.18305	0.307892	13.5861	4.84e-42	6.5e-40	18.1645
ENSMUSG00000044646.15	chr18	75820178	76148564	protein_coding	Zbtb7c	108	139	1203	1144	1105	758.323	3.29213	0.242783	13.56	6.92e-42	9.19e-40	9.79559
ENSMUSG00000027204.13	chr2	125300594	125507993	protein_coding	Fbn1	42044	40786	10076	11626	16683	23907.9	-1.68746	0.124678	-13.5345	9.78e-42	1.29e-39	0.310474
ENSMUSG00000048752.7	chr9	110857967	110864629	protein_coding	Prss50	6	11	339	337	405	221.693	5.45012	0.404945	13.4589	2.73e-41	3.56e-39	43.7168
ENSMUSG00000040447.15	chr11	72451638	72489904	protein_coding	Spns2	371	421	2814	1974	2968	1722.25	2.74991	0.204369	13.4556	2.85e-41	3.69e-39	6.72673
ENSMUSG00000060459.14	chr16	22985854	23029482	protein_coding	Kng2	961	957	44	91	98	423.567	-3.61397	0.268867	-13.4415	3.46e-41	4.42e-39	0.0816745
ENSMUSG00000026228.6	chr1	86099026	86111970	protein_coding	Htr2b	6	8	750	416	1260	471.421	6.83355	0.512591	13.3314	1.52e-40	1.93e-38	114.052
ENSMUSG00000033420.12	chr6	87133853	87335821	protein_coding	Antxr1	19973	22833	8732	9127	12592	14462.1	-1.05136	0.078942	-13.3181	1.82e-40	2.28e-38	0.482514
ENSMUSG00000041372.10	chr6	120203073	120294559	protein_coding	B4galnt3	6	14	436	477	430	279.779	5.55797	0.420593	13.2146	7.23e-40	9e-38	47.1103
ENSMUSG00000057880.12	chr16	8513429	8621568	protein_coding	Abat	816	885	164	132	198	433.009	-2.33964	0.177341	-13.1929	9.64e-40	1.19e-37	0.197559
ENSMUSG00000040606.13	chr4	142102390	142239401	protein_coding	Kazn	1731	2086	469	469	555	1048.89	-1.89487	0.144261	-13.135	2.08e-39	2.54e-37	0.268898
ENSMUSG00000030513.14	chr7	65861734	66050386	protein_coding	Pcsk6	1113	1292	14261	7647	15260	7924.99	3.39868	0.258913	13.1267	2.32e-39	2.81e-37	10.5464
ENSMUSG00000039167.12	chr3	151437887	151545086	protein_coding	Adgrl4	1665	1852	552	569	758	1065.85	-1.46149	0.111606	-13.0951	3.51e-39	4.23e-37	0.363117
ENSMUSG00000063296.5	chr15	94629232	95096098	protein_coding	Tmem117	23	15	488	390	454	280.115	4.59632	0.353892	12.9879	1.43e-38	1.71e-36	24.1897
ENSMUSG00000034771.15	chr10	81574561	81590845	protein_coding	Tle2	1754	2027	460	548	636	1071.21	-1.75158	0.134945	-12.98	1.59e-38	1.88e-36	0.296976
ENSMUSG00000020467.15	chr11	28853204	28926743	protein_coding	Efemp1	327	371	22	33	34	154.719	-3.52608	0.273871	-12.875	6.23e-38	7.3e-36	0.086805
ENSMUSG00000026259.14	chr1	87476834	87573870	protein_coding	Ngef	20	6	613	406	670	345.077	5.45171	0.424228	12.8509	8.5e-38	9.88e-36	43.7652
ENSMUSG00000028539.14	chr4	117926162	117929763	protein_coding	Artn	28	33	493	332	736	318.17	4.09521	0.31932	12.8248	1.19e-37	1.37e-35	17.0915
ENSMUSG00000028434.12	chr4	56991972	57143437	protein_coding	Epb41l4b	837	1090	206	216	291	518.695	-1.98755	0.155278	-12.8	1.64e-37	1.88e-35	0.252167
ENSMUSG00000019359.14	chrX	100729873	100738895	protein_coding	Gdpd2	270	300	3	6	7	114.961	-5.71871	0.446972	-12.7943	1.76e-37	2e-35	0.0189888
ENSMUSG00000048915.12	chr17	62604184	62881317	protein_coding	Efna5	1762	2105	458	455	753	1085.08	-1.78848	0.139899	-12.7841	2.01e-37	2.26e-35	0.289476
ENSMUSG00000021136.13	chr12	81026808	81186414	protein_coding	Smoc1	1312	1499	419	407	555	827.545	-1.58051	0.123639	-12.7832	2.03e-37	2.27e-35	0.334363
ENSMUSG00000027318.17	chr2	131050591	131063814	protein_coding	Adam33	160	189	599	738	907	516.656	2.12795	0.166825	12.7556	2.9e-37	3.21e-35	4.37095
ENSMUSG00000022094.15	chr14	70303469	70351425	protein_coding	Slc39a14	2582	2869	7088	6444	8818	5558.59	1.48479	0.116947	12.6962	6.2e-37	6.81e-35	2.79876
ENSMUSG00000021831.9	chr14	45283087	45318771	protein_coding	Ero1l	2809	3009	13232	10031	14591	8778.98	2.15578	0.170001	12.6809	7.54e-37	8.22e-35	4.45609
ENSMUSG00000033342.15	chr3	117485084	117689507	protein_coding	Plppr5	615	849	89	68	82	334.267	-3.14101	0.248058	-12.6624	9.56e-37	1.03e-34	0.113361
ENSMUSG00000031808.7	chr8	71568882	71587302	protein_coding	Slc27a1	1039	1066	2441	2717	4016	2227.89	1.54786	0.122361	12.65	1.12e-36	1.2e-34	2.92382
ENSMUSG00000052981.6	chr13	69702832	69739889	protein_coding	Ube2ql1	8	14	350	261	395	206.751	4.97141	0.393343	12.6389	1.29e-36	1.37e-34	31.372
ENSMUSG00000059901.12	chr10	61197112	61273438	protein_coding	Adamts14	304	297	1119	1217	1371	867.951	2.0785	0.164632	12.6252	1.53e-36	1.62e-34	4.22367
ENSMUSG00000030717.9	chr7	126623249	126630861	protein_coding	Nupr1	3479	4053	17117	17804	17325	12175.2	2.27329	0.182802	12.4358	1.67e-35	1.75e-33	4.83423
ENSMUSG00000001131.11	chrX	20870166	20874735	protein_coding	Timp1	3276	3399	16367	11576	21874	11189.1	2.32747	0.187713	12.3991	2.64e-35	2.75e-33	5.01926
ENSMUSG00000029570.5	chr5	140607320	140615545	protein_coding	Lfng	3118	3444	1157	1087	1604	2054.5	-1.3319	0.107482	-12.3919	2.89e-35	2.99e-33	0.397245
ENSMUSG00000026822.14	chr2	32384633	32388252	protein_coding	Lcn2	266	286	4	3	5	110.778	-6.08567	0.494679	-12.3023	8.81e-35	8.98e-33	0.0147241
ENSMUSG00000031548.7	chr8	23411502	23449632	protein_coding	Sfrp1	8518	9513	576	267	882	3870.92	-3.98601	0.324008	-12.3022	8.81e-35	8.98e-33	0.0631088
ENSMUSG00000003559.8	chr19	46707458	46741099	protein_coding	As3mt	208	280	740	799	1070	615.923	1.86434	0.151611	12.2969	9.41e-35	9.52e-33	3.64101
ENSMUSG00000040569.13	chr4	14502430	14621805	protein_coding	Slc26a7	1078	1436	209	152	209	606.301	-2.67311	0.217536	-12.2882	1.05e-34	1.05e-32	0.156788
ENSMUSG00000045333.15	chr8	87661810	87959595	protein_coding	Zfp423	810	947	199	227	318	491.733	-1.80437	0.146977	-12.2766	1.21e-34	1.21e-32	0.286305
ENSMUSG00000028270.12	chr3	142620602	142638008	protein_coding	Gbp2	1611	1930	424	498	723	1018.04	-1.67575	0.136555	-12.2715	1.29e-34	1.27e-32	0.313004
ENSMUSG00000039115.13	chr9	118606690	118901003	protein_coding	Itga9	7155	7880	2140	1793	3004	4326.56	-1.68435	0.137296	-12.268	1.35e-34	1.32e-32	0.311144
ENSMUSG00000016494.9	chr1	194938819	194961279	protein_coding	Cd34	1466	1706	514	531	706	971.765	-1.41254	0.115244	-12.257	1.54e-34	1.5e-32	0.375648
ENSMUSG00000030849.18	chr7	130162451	133123350	protein_coding	Fgfr2	8587	9930	1905	1333	2433	4756.3	-2.27001	0.185241	-12.2544	1.59e-34	1.54e-32	0.207328
ENSMUSG00000054435.16	chr6	48684549	48692060	protein_coding	Gimap4	732	834	189	204	282	441.343	-1.77593	0.145566	-12.2002	3.1e-34	2.98e-32	0.292005
ENSMUSG00000018459.15	chr2	165405028	165473230	protein_coding	Slc13a3	400	389	38	33	64	181.784	-3.12893	0.257256	-12.1627	4.91e-34	4.69e-32	0.114313
ENSMUSG00000001506.10	chr11	94936224	94953042	protein_coding	Col1a1	357334	412616	2266401	1456530	2691644	1.43183e+06	2.50096	0.205737	12.1561	5.33e-34	5.05e-32	5.6606
ENSMUSG00000017390.15	chr11	78322968	78327781	protein_coding	Aldoc	255	280	1338	1008	1946	951.501	2.42707	0.200291	12.1177	8.51e-34	8.02e-32	5.378
ENSMUSG00000035407.8	chr4	98754898	98817537	protein_coding	Kank4	1018	1200	31	11	65	454.41	-4.99901	0.412875	-12.1078	9.6e-34	8.99e-32	0.0312714
ENSMUSG00000022246.14	chr15	10568969	10714624	protein_coding	Rai14	11012	12263	4895	5073	6687	7899.83	-1.03837	0.0864984	-12.0045	3.36e-33	3.13e-31	0.486877
ENSMUSG00000035459.18	chr10	86841198	87008025	protein_coding	Stab2	568	571	68	69	62	265.098	-3.04872	0.25451	-11.9788	4.59e-33	4.24e-31	0.120849
ENSMUSG00000036853.5	chr3	146117450	146141806	protein_coding	Mcoln3	146	136	524	639	767	442.068	2.21429	0.185358	11.946	6.81e-33	6.25e-31	4.64053
ENSMUSG00000020264.5	chr11	55158470	55185077	protein_coding	Slc36a2	254	271	1343	1167	1351	890.289	2.3469	0.19753	11.8812	1.48e-32	1.35e-30	5.08728
ENSMUSG00000023224.12	chr2	84765387	84775444	protein_coding	Serping1	10905	12154	4190	3821	5920	7293.04	-1.29205	0.108911	-11.8633	1.84e-32	1.66e-30	0.40837
ENSMUSG00000043943.14	chr9	18321951	18402995	protein_coding	Naalad2	1213	1358	347	413	520	759.827	-1.56529	0.132059	-11.853	2.08e-32	1.87e-30	0.337909
ENSMUSG00000032373.15	chr9	66713686	66766845	protein_coding	Car12	7	8	10290	2547	12752	5002.7	10.1467	0.858493	11.8192	3.11e-32	2.78e-30	1133.59
ENSMUSG00000050105.5	chr4	134251110	134254106	protein_coding	Grrp1	18	26	335	305	325	206.075	3.93355	0.33305	11.8107	3.44e-32	3.06e-30	15.2797
ENSMUSG00000031871.9	chr8	104101625	104144511	protein_coding	Cdh5	7456	8364	2829	2562	3985	4966.86	-1.31938	0.111988	-11.7814	4.87e-32	4.3e-30	0.400708
ENSMUSG00000042284.10	chr13	114953096	115101964	protein_coding	Itga1	11062	11508	2110	1426	2878	5703.71	-2.39141	0.203041	-11.7779	5.07e-32	4.45e-30	0.190596
ENSMUSG00000001508.15	chr11	94962791	94976327	protein_coding	Sgca	12	11	312	232	315	178.923	4.68336	0.398953	11.7391	8.03e-32	7e-30	25.694
ENSMUSG00000020029.6	chr10	95547007	95564146	protein_coding	Nudt4	10602	11842	4959	5072	7037	7807.37	-0.95525	0.0816638	-11.6974	1.31e-31	1.14e-29	0.515752
ENSMUSG00000045287.6	chr11	75193783	75267769	protein_coding	Rtn4rl1	2183	2554	663	534	854	1337.18	-1.76562	0.15131	-11.6689	1.84e-31	1.58e-29	0.294099
ENSMUSG00000024140.10	chr17	86753700	86833410	protein_coding	Epas1	12335	13249	3073	3789	5624	7480.29	-1.61641	0.138756	-11.6493	2.31e-31	1.98e-29	0.326146
ENSMUSG00000032353.9	chr9	89699206	89705068	protein_coding	Tmed3	2388	2731	4491	4846	6337	4137.63	1.05826	0.0909941	11.63	2.9e-31	2.47e-29	2.08242
ENSMUSG00000037846.18	chr10	67979570	68059740	protein_coding	Rtkn2	36	40	891	403	1140	494.055	4.42175	0.380667	11.6158	3.43e-31	2.9e-29	21.4328
ENSMUSG00000040809.10	chr3	106147554	106167564	protein_coding	Chil3	472	597	19	2	15	216.165	-5.44072	0.468819	-11.6052	3.88e-31	3.26e-29	0.0230239
ENSMUSG00000033307.7	chr10	75859353	75860240	protein_coding	Mif	3428	3571	6632	7637	9764	6176	1.2184	0.104998	11.6041	3.93e-31	3.28e-29	2.32688
ENSMUSG00000016763.15	chr15	83604999	83725021	protein_coding	Scube1	14	19	604	287	570	301.673	4.93027	0.425197	11.5952	4.36e-31	3.62e-29	30.49
ENSMUSG00000037206.15	chr9	58156268	58204306	protein_coding	Islr	11710	13398	3268	2478	4335	6924.81	-1.88105	0.162341	-11.587	4.8e-31	3.96e-29	0.271487
ENSMUSG00000041577.5	chr1	133910304	133921414	protein_coding	Prelp	4288	4977	627	335	734	2152.7	-3.01162	0.259925	-11.5865	4.82e-31	3.96e-29	0.123997
ENSMUSG00000008136.14	chr1	43123074	43196984	protein_coding	Fhl2	3080	3396	902	762	1324	1861.51	-1.68859	0.146237	-11.5469	7.65e-31	6.24e-29	0.31023
ENSMUSG00000050931.7	chr3	131318985	131491411	protein_coding	Sgms2	2772	3301	18287	11431	24489	11899.3	2.58637	0.224435	11.5239	9.99e-31	8.11e-29	6.00587
ENSMUSG00000033207.7	chr19	23302609	23448442	protein_coding	Mamdc2	781	812	3137	2644	5463	2504.95	2.22315	0.19429	11.4425	2.56e-30	2.07e-28	4.66913
ENSMUSG00000090210.7	chr3	96645584	96664519	protein_coding	Itga10	649	818	2448	2359	2728	1815.7	1.82885	0.159835	11.4421	2.58e-30	2.07e-28	3.55253
ENSMUSG00000048218.6	chr15	97244125	97247287	protein_coding	Amigo2	532	595	72	100	144	283.048	-2.41123	0.211349	-11.4088	3.78e-30	3.01e-28	0.187996
ENSMUSG00000048782.15	chr7	114743694	114850383	protein_coding	Insc	741	881	2997	2368	3406	2084.76	1.89099	0.165906	11.398	4.28e-30	3.39e-28	3.7089
ENSMUSG00000015354.8	chr9	95637601	95698096	protein_coding	Pcolce2	69	92	1423	643	1516	747.485	3.92429	0.345041	11.3734	5.67e-30	4.47e-28	15.182
ENSMUSG00000030246.11	chr6	142490249	142507957	protein_coding	Ldhb	1106	1299	379	369	549	728.938	-1.45302	0.128046	-11.3477	7.61e-30	5.97e-28	0.365255
ENSMUSG00000042834.15	chr18	33437019	33464029	protein_coding	Nrep	2294	2595	316	196	494	1154.65	-2.87161	0.253096	-11.3459	7.77e-30	6.06e-28	0.136634
ENSMUSG00000054690.17	chr3	137341067	137432185	protein_coding	Emcn	1194	1325	266	358	407	700.618	-1.84471	0.162774	-11.3329	9.02e-30	6.99e-28	0.278412
ENSMUSG00000025504.14	chr7	141338880	141363020	protein_coding	Eps8l2	28	23	302	223	411	195.615	3.62297	0.319771	11.3299	9.33e-30	7.19e-28	12.3204
ENSMUSG00000025130.11	chr11	120560298	120573253	protein_coding	P4hb	30287	34829	74815	67960	92060	59969.8	1.30243	0.115033	11.3222	1.02e-29	7.81e-28	2.46645
ENSMUSG00000028565.18	chr4	97772734	98118874	protein_coding	Nfia	1297	1328	356	392	580	778.837	-1.55686	0.137592	-11.315	1.11e-29	8.43e-28	0.33989
ENSMUSG00000031075.19	chr7	144588549	144751974	protein_coding	Ano1	328	322	1879	1276	2075	1179.95	2.45471	0.21721	11.3011	1.3e-29	9.83e-28	5.48202
ENSMUSG00000021390.6	chr13	49608046	49624501	protein_coding	Ogn	17392	20293	4784	3856	7230	10508.1	-1.82424	0.161674	-11.2835	1.58e-29	1.19e-27	0.28239
ENSMUSG00000026478.14	chr1	153218922	153332786	protein_coding	Lamc1	14946	15886	4765	5927	7304	9648.84	-1.33803	0.119871	-11.1622	6.24e-29	4.68e-27	0.395562
ENSMUSG00000029669.14	chr6	21771395	21852515	protein_coding	Tspan12	1316	1701	373	326	562	838.33	-1.82549	0.163642	-11.1554	6.74e-29	5.03e-27	0.282145
ENSMUSG00000032024.10	chr9	40685962	40785319	protein_coding	Clmp	2494	2948	644	768	775	1509.73	-1.84945	0.166176	-11.1295	9.01e-29	6.69e-27	0.277497
ENSMUSG00000034845.6	chr8	71497765	71511752	protein_coding	Plvap	1814	1847	506	427	723	1048.16	-1.71711	0.154497	-11.1142	1.07e-28	7.9e-27	0.304158
ENSMUSG00000031209.14	chrX	96455359	96574485	protein_coding	Heph	907	1023	258	226	290	534.947	-1.86263	0.168	-11.0871	1.45e-28	1.06e-26	0.274974
ENSMUSG00000021943.7	chr14	33923587	33937983	protein_coding	Gdf10	285	293	10	22	30	125.657	-3.8046	0.343249	-11.0841	1.5e-28	1.09e-26	0.0715652
ENSMUSG00000034258.4	chr12	85746539	85813585	protein_coding	Flvcr2	78	85	350	321	468	259.535	2.24559	0.202598	11.084	1.5e-28	1.09e-26	4.7423
ENSMUSG00000018819.10	chr7	142460809	142494867	protein_coding	Lsp1	691	730	1405	1579	2188	1306.75	1.29606	0.116957	11.0816	1.54e-28	1.11e-26	2.45558
ENSMUSG00000017417.14	chr11	97923238	97986444	protein_coding	Plxdc1	216	290	862	755	1269	669.96	1.94687	0.175977	11.0632	1.89e-28	1.36e-26	3.85538
ENSMUSG00000079355.5	chr9	104084157	104126933	protein_coding	Ackr4	5755	7532	1286	859	1732	3361.04	-2.34262	0.211754	-11.063	1.9e-28	1.36e-26	0.197152
ENSMUSG00000053062.16	chr16	84774123	84825928	protein_coding	Jam2	181	187	1569	903	1658	902.722	2.93618	0.265919	11.0416	2.41e-28	1.71e-26	7.65384
ENSMUSG00000003032.8	chr4	55527143	55532466	protein_coding	Klf4	1547	2040	6907	5519	7445	4721.5	1.93661	0.175524	11.0333	2.64e-28	1.87e-26	3.82806
ENSMUSG00000029661.16	chr6	4504814	4541544	protein_coding	Col1a2	313334	363664	1618050	1071140	1818839	1.03754e+06	2.1854	0.198212	11.0256	2.88e-28	2.03e-26	4.54852
ENSMUSG00000030577.14	chr7	30865402	30880342	protein_coding	Cd22	556	587	1318	1696	2179	1256.49	1.61598	0.146903	11.0003	3.81e-28	2.67e-26	3.06519
ENSMUSG00000039236.18	chr7	78913424	78920396	protein_coding	Isg20	287	294	905	969	1094	714.731	1.80863	0.16469	10.982	4.66e-28	3.25e-26	3.50309
ENSMUSG00000056174.8	chr4	126286793	126314330	protein_coding	Col8a2	2181	2748	783	738	935	1458.78	-1.54608	0.140806	-10.9802	4.76e-28	3.3e-26	0.342439
ENSMUSG00000030247.9	chr6	142564837	142571614	protein_coding	Kcnj8	423	645	70	79	115	259.838	-2.57321	0.234383	-10.9787	4.84e-28	3.34e-26	0.16803
ENSMUSG00000020627.10	chr12	5077472	5375682	protein_coding	Klhl29	333	339	46	54	61	164.596	-2.61684	0.239064	-10.9462	6.93e-28	4.76e-26	0.163024
ENSMUSG00000040283.14	chr11	49165585	49187159	protein_coding	Btnl9	450	517	53	53	41	220.124	-3.23354	0.295479	-10.9434	7.15e-28	4.89e-26	0.106318
ENSMUSG00000047945.6	chr4	129513581	129515985	protein_coding	Marcksl1	3073	3616	1117	1328	1663	2130.68	-1.25967	0.11531	-10.9241	8.84e-28	6.02e-26	0.417641
ENSMUSG00000037762.6	chr10	70245100	70285968	protein_coding	Slc16a9	204	229	638	630	801	501.253	1.70737	0.156554	10.9059	1.08e-27	7.31e-26	3.26565
ENSMUSG00000026825.17	chr2	32308471	32353338	protein_coding	Dnm1	71	68	362	434	445	279.061	2.61576	0.239981	10.8999	1.15e-27	7.78e-26	6.12948
ENSMUSG00000067586.4	chr13	51408639	51422797	protein_coding	S1pr3	3240	3622	869	648	1196	1883.19	-1.90888	0.175534	-10.8747	1.52e-27	1.02e-25	0.2663
ENSMUSG00000022122.15	chr14	103814625	103844402	protein_coding	Ednrb	6751	6424	1589	2079	2345	3802.37	-1.6908	0.156263	-10.8202	2.76e-27	1.84e-25	0.309756
ENSMUSG00000045362.8	chr7	143607659	143628722	protein_coding	Tnfrsf26	565	589	1345	1314	2124	1171.43	1.47477	0.136485	10.8054	3.25e-27	2.16e-25	2.77939
ENSMUSG00000018906.14	chr11	54100095	54131665	protein_coding	P4ha2	4303	5263	19130	13445	23275	13028.1	1.99086	0.184417	10.7954	3.62e-27	2.39e-25	3.97473
ENSMUSG00000027276.7	chr2	137081456	137116644	protein_coding	Jag1	3726	4026	1265	1461	1672	2407.82	-1.36632	0.127034	-10.7556	5.58e-27	3.67e-25	0.387879
ENSMUSG00000032726.12	chr4	123312645	123343252	protein_coding	Bmp8a	196	290	1571	1024	1750	967.034	2.61944	0.24432	10.7213	8.08e-27	5.29e-25	6.14511
ENSMUSG00000030852.18	chr7	130577438	130764785	protein_coding	Tacc2	2876	3277	1008	1143	1679	1963.15	-1.25563	0.11735	-10.6999	1.02e-26	6.64e-25	0.418809
ENSMUSG00000041559.7	chr1	134037254	134048277	protein_coding	Fmod	12844	15840	36770	32856	42972	28325.4	1.43269	0.134269	10.6703	1.4e-26	9.1e-25	2.6995
ENSMUSG00000089774.2	chr16	92058322	92087473	protein_coding	Slc5a3	4363	4738	963	928	1809	2506.31	-1.89468	0.177993	-10.6447	1.85e-26	1.19e-24	0.268933
ENSMUSG00000037656.9	chr8	22476788	22569612	protein_coding	Slc20a2	5331	6187	1254	900	1866	3046.74	-2.09808	0.197648	-10.6152	2.53e-26	1.63e-24	0.233569
ENSMUSG00000025855.13	chr5	139017306	139150001	protein_coding	Prkar1b	169	235	661	622	842	505.229	1.8493	0.174227	10.6143	2.56e-26	1.64e-24	3.60326
ENSMUSG00000060131.11	chr2	126320973	126500674	protein_coding	Atp8b4	527	587	1096	1269	1702	1027.59	1.30408	0.123062	10.597	3.08e-26	1.96e-24	2.46927
ENSMUSG00000070873.5	chr7	4237754	4243463	protein_coding	Lilra5	27	34	232	326	311	187.983	3.29528	0.311285	10.586	3.46e-26	2.19e-24	9.81696
ENSMUSG00000057604.9	chr6	112273758	112330425	protein_coding	Lmcd1	1634	1970	427	312	590	968.292	-2.00715	0.189921	-10.5683	4.18e-26	2.64e-24	0.248765
ENSMUSG00000063430.9	chr5	113490333	113589725	protein_coding	Wscd2	22	29	522	266	470	265.453	4.09327	0.388016	10.5492	5.12e-26	3.22e-24	17.0686
ENSMUSG00000040329.14	chr3	7569994	7613760	protein_coding	Il7	482	575	102	110	112	272.948	-2.24156	0.213525	-10.4979	8.83e-26	5.53e-24	0.211458
ENSMUSG00000038156.16	chr7	113765998	114043370	protein_coding	Spon1	249	324	20	35	37	130.233	-3.19343	0.304608	-10.4838	1.03e-25	6.39e-24	0.109315
ENSMUSG00000030170.14	chr6	119432531	119544347	protein_coding	Wnt5b	109	104	492	396	599	340.105	2.24516	0.214873	10.4488	1.48e-25	9.2e-24	4.74089
ENSMUSG00000031997.9	chr9	8544142	8680741	protein_coding	Trpc6	1360	1577	512	489	628	903.461	-1.39787	0.133841	-10.4443	1.56e-25	9.61e-24	0.379488
ENSMUSG00000055368.14	chr8	92960079	93001667	protein_coding	Slc6a2	6	3	456	204	459	226.502	6.39804	0.612797	10.4407	1.62e-25	9.93e-24	84.3337
ENSMUSG00000020357.3	chr11	49609263	49652739	protein_coding	Flt4	911	905	233	185	306	501.604	-1.89364	0.181479	-10.4345	1.73e-25	1.06e-23	0.269127
ENSMUSG00000050914.16	chr8	45996902	46005707	protein_coding	Ankrd37	68	93	358	312	474	259.758	2.2744	0.218218	10.4226	1.95e-25	1.19e-23	4.83796
ENSMUSG00000045382.6	chr1	128588199	128592293	protein_coding	Cxcr4	1683	1910	3136	3087	4547	2846.82	1.02004	0.0978959	10.4197	2.02e-25	1.22e-23	2.02798
ENSMUSG00000028965.13	chr4	150914562	150946102	protein_coding	Tnfrsf9	45	55	261	243	328	186.669	2.50644	0.240562	10.4191	2.03e-25	1.23e-23	5.68218
ENSMUSG00000060548.13	chr14	60963875	61046490	protein_coding	Tnfrsf19	2831	3177	785	547	875	1622.06	-1.99402	0.191519	-10.4116	2.19e-25	1.32e-23	0.251038
ENSMUSG00000046727.13	chr18	36342520	36403097	protein_coding	Cystm1	42	41	294	276	311	195.673	2.87077	0.276107	10.3973	2.55e-25	1.53e-23	7.31458
ENSMUSG00000071068.7	chr17	48299498	48312533	protein_coding	Treml2	98	82	334	379	526	281.632	2.20927	0.21285	10.3795	3.07e-25	1.83e-23	4.62443
ENSMUSG00000037624.15	chr1	189207930	189402273	protein_coding	Kcnk2	1169	1516	229	163	366	672.408	-2.40599	0.231929	-10.3739	3.26e-25	1.94e-23	0.188679
ENSMUSG00000031698.14	chr8	85324303	85386345	protein_coding	Mylk3	278	330	51	49	65	152.171	-2.43448	0.235192	-10.351	4.14e-25	2.45e-23	0.18499
ENSMUSG00000049555.10	chr9	110865711	110880113	protein_coding	Tmie	283	330	1010	861	1153	730.432	1.75939	0.170508	10.3185	5.81e-25	3.42e-23	3.38555
ENSMUSG00000060470.7	chr8	95017692	95045250	protein_coding	Adgrg3	343	418	71	80	108	200.438	-2.11413	0.205092	-10.3082	6.47e-25	3.79e-23	0.230985
ENSMUSG00000038587.10	chr10	4266380	4359470	protein_coding	Akap12	11901	13384	3339	3813	6267	7585.35	-1.50074	0.145825	-10.2914	7.71e-25	4.5e-23	0.353373
ENSMUSG00000027966.20	chr3	114030540	114220718	protein_coding	Col11a1	5409	6312	70796	28978	78395	37731.6	3.36311	0.326838	10.2898	7.83e-25	4.55e-23	10.2895
ENSMUSG00000039953.13	chr4	149586468	149648899	protein_coding	Clstn1	4715	5397	1418	1867	2140	3068.58	-1.45204	0.141373	-10.2709	9.53e-25	5.52e-23	0.365505
ENSMUSG00000039542.16	chr9	49502136	49798925	protein_coding	Ncam1	1228	1363	2173	2267	3248	2036.84	1.00397	0.0981043	10.2336	1.4e-24	8.08e-23	2.0055
ENSMUSG00000073555.1	chr18	60212080	60247820	protein_coding	Gm4951	368	493	66	86	111	220.198	-2.26914	0.222054	-10.2189	1.63e-24	9.37e-23	0.207453
ENSMUSG00000022261.6	chr15	32920723	33034935	protein_coding	Sdc2	19120	21782	8487	7557	11299	13476.8	-1.1394	0.111628	-10.2072	1.84e-24	1.05e-22	0.453947
ENSMUSG00000022203.7	chr14	54916535	54926126	protein_coding	Efs	277	386	1282	985	1578	898.439	1.98739	0.194938	10.195	2.09e-24	1.19e-22	3.96518
ENSMUSG00000037855.15	chr10	67886103	67912662	protein_coding	Zfp365	579	646	1885	1508	2237	1371.16	1.64945	0.161807	10.194	2.11e-24	1.2e-22	3.13715
ENSMUSG00000074577.9	chr2	167980164	168010618	protein_coding	Ripor3	5	2	347	202	350	182.883	6.4537	0.633226	10.1918	2.16e-24	1.22e-22	87.6513
ENSMUSG00000020256.14	chr10	83487450	83534140	protein_coding	Aldh1l2	1735	2168	7807	9263	7932	5901.36	2.16632	0.212558	10.1916	2.16e-24	1.22e-22	4.48876
ENSMUSG00000061451.13	chr19	5070859	5085531	protein_coding	Tmem151a	92	155	719	546	818	467.089	2.54107	0.249424	10.1877	2.25e-24	1.26e-22	5.8202
ENSMUSG00000033491.13	chr9	86743649	86758443	protein_coding	Prss35	777	881	4963	2862	6237	3112.65	2.51541	0.24726	10.1731	2.61e-24	1.46e-22	5.7176
ENSMUSG00000051910.13	chr7	115470872	116038796	protein_coding	Sox6	29	27	291	198	327	174.956	3.30982	0.327358	10.1107	4.95e-24	2.75e-22	9.91645
ENSMUSG00000022464.14	chr15	96994820	97055956	protein_coding	Slc38a4	27	29	306	194	409	190.693	3.44716	0.341591	10.0915	6.03e-24	3.34e-22	10.9068
ENSMUSG00000053863.3	chr5	104325329	104338611	protein_coding	Mepe	6	0	224	311	306	171.327	6.57861	0.652299	10.0853	6.42e-24	3.54e-22	95.5781
ENSMUSG00000032946.16	chr19	6399340	6415216	protein_coding	Rasgrp2	1109	1260	153	227	169	577.36	-2.62954	0.261386	-10.06	8.3e-24	4.56e-22	0.161595
ENSMUSG00000024232.2	chr18	3507923	3516404	protein_coding	Bambi	537	608	4452	2277	4873	2544.53	2.7845	0.2772	10.0451	9.66e-24	5.28e-22	6.88999
ENSMUSG00000062542.11	chr7	107370728	107548656	protein_coding	Syt9	205	242	21	28	36	104.394	-2.95702	0.29469	-10.0343	1.08e-23	5.87e-22	0.12878
ENSMUSG00000020717.19	chr11	106654217	106750628	protein_coding	Pecam1	3970	4458	1752	1593	2379	2794.5	-1.11854	0.111533	-10.0288	1.14e-23	6.18e-22	0.460559
ENSMUSG00000022337.7	chr15	43477229	43527763	protein_coding	Emc2	3556	3772	1483	1624	2273	2508.7	-1.01317	0.101116	-10.0199	1.25e-23	6.74e-22	0.495456
ENSMUSG00000032135.15	chr9	44134469	44142727	protein_coding	Mcam	5767	6629	2209	1940	3262	3895.84	-1.31251	0.131072	-10.0137	1.33e-23	7.15e-22	0.402619
ENSMUSG00000032355.16	chr9	77102081	77352969	protein_coding	Mlip	36	37	284	229	295	178.37	2.92878	0.292506	10.0127	1.34e-23	7.19e-22	7.61468
ENSMUSG00000006344.17	chr10	75589340	75617200	protein_coding	Ggt5	1279	1511	389	484	537	830.13	-1.53154	0.153151	-10.0002	1.52e-23	8.13e-22	0.345907
ENSMUSG00000029810.15	chr6	48833818	48841496	protein_coding	Tmem176b	4814	5767	2210	2197	3296	3600.38	-1.02209	0.102297	-9.99143	1.66e-23	8.85e-22	0.492401
ENSMUSG00000016024.9	chr2	158306493	158332852	protein_coding	Lbp	802	887	226	263	286	488.033	-1.66935	0.167321	-9.97695	1.92e-23	1.02e-21	0.314394
ENSMUSG00000021130.8	chr12	80518277	80630972	protein_coding	Galnt16	204	198	12	11	25	88.4066	-3.65542	0.367926	-9.9352	2.93e-23	1.55e-21	0.0793615
ENSMUSG00000004655.5	chr6	55336432	55348555	protein_coding	Aqp1	522	797	2503	3531	3180	2130.73	2.28414	0.229951	9.93318	2.99e-23	1.57e-21	4.87075
ENSMUSG00000033208.7	chr10	76253853	76261159	protein_coding	S100b	544	674	92	140	136	312.402	-2.2704	0.229506	-9.89255	4.48e-23	2.35e-21	0.207272
ENSMUSG00000028874.14	chr4	132974095	133001910	protein_coding	Fgr	407	414	48	46	101	199.028	-2.6734	0.271519	-9.84612	7.12e-23	3.72e-21	0.156756
ENSMUSG00000024593.15	chr18	57133090	57297467	protein_coding	Megf10	543	561	1261	1215	1579	1032.55	1.32471	0.13459	9.84253	7.38e-23	3.84e-21	2.50482
ENSMUSG00000033191.14	chr4	118471191	118490061	protein_coding	Tie1	1588	1877	619	527	801	1067.57	-1.38763	0.141035	-9.83891	7.65e-23	3.97e-21	0.382192
ENSMUSG00000028005.13	chr3	82032006	82074689	protein_coding	Gucy1b1	953	994	212	145	294	511.179	-2.15644	0.219379	-9.82976	8.38e-23	4.33e-21	0.224309
ENSMUSG00000048583.16	chr7	142650766	142666816	protein_coding	Igf2	231	251	21	9	27	105.813	-3.65367	0.371803	-9.8269	8.62e-23	4.44e-21	0.0794579
ENSMUSG00000000317.11	chr11	70224128	70229798	protein_coding	Bcl6b	861	1091	281	328	392	582.333	-1.51209	0.153964	-9.82108	9.14e-23	4.69e-21	0.350603
ENSMUSG00000064080.12	chr6	91212455	91272540	protein_coding	Fbln2	4434	4729	9504	13439	17083	9729.5	1.55482	0.158731	9.7953	1.18e-22	6.03e-21	2.93796
ENSMUSG00000024299.17	chr17	33524204	33553782	protein_coding	Adamts10	2597	3167	1211	1189	1667	1939.96	-1.05847	0.108131	-9.78882	1.26e-22	6.4e-21	0.48014
ENSMUSG00000022629.17	chr15	90933276	91049948	protein_coding	Kif21a	225	261	908	694	1039	626.572	1.89453	0.194267	9.75216	1.81e-22	9.16e-21	3.718
ENSMUSG00000009876.13	chr2	152754173	152765037	protein_coding	Cox4i2	105	119	1222	561	1460	686.243	3.28565	0.337012	9.74936	1.86e-22	9.38e-21	9.75166
ENSMUSG00000031250.8	chrX	133850980	133865577	protein_coding	Tnmd	183	191	12	18	24	84.1288	-3.36345	0.3457	-9.72938	2.26e-22	1.14e-20	0.0971631
ENSMUSG00000040258.6	chr10	127525473	127534559	protein_coding	Nxph4	87	97	502	344	666	335.794	2.46945	0.254434	9.70567	2.85e-22	1.43e-20	5.53832
ENSMUSG00000041642.18	chr1	136131389	136177998	protein_coding	Kif21b	2040	2059	3471	3624	5010	3219.92	0.99722	0.103077	9.67453	3.87e-22	1.93e-20	1.99615
ENSMUSG00000001946.14	chr9	37528078	37538319	protein_coding	Esam	1061	1235	404	457	594	740.253	-1.2161	0.125836	-9.66419	4.28e-22	2.13e-20	0.430445
ENSMUSG00000020312.12	chr10	79618051	79637918	protein_coding	Shc2	498	490	1981	1378	2359	1338.42	1.97161	0.204431	9.64437	5.19e-22	2.58e-20	3.92205
ENSMUSG00000006369.14	chr15	85205949	85286535	protein_coding	Fbln1	908	982	247	308	433	566.205	-1.50894	0.157151	-9.60187	7.85e-22	3.88e-20	0.351369
ENSMUSG00000026833.18	chr2	28192992	28230736	protein_coding	Olfm1	1578	1877	586	564	930	1086.81	-1.304	0.136546	-9.54985	1.3e-21	6.4e-20	0.405002
ENSMUSG00000041355.13	chr3	88575876	88588419	protein_coding	Ssr2	3482	3810	5865	5977	7886	5383.61	0.880662	0.0922435	9.54715	1.33e-21	6.55e-20	1.84122
ENSMUSG00000018593.13	chr11	55394500	55423183	protein_coding	Sparc	176443	207396	451955	394138	520293	350956	1.29035	0.135436	9.52736	1.61e-21	7.9e-20	2.44587
ENSMUSG00000032186.15	chr9	75565621	75611325	protein_coding	Tmod2	293	337	42	63	74	159.06	-2.37725	0.249605	-9.52404	1.67e-21	8.13e-20	0.192476
ENSMUSG00000022358.7	chr15	58175879	58214932	protein_coding	Fbxo32	1125	1190	2517	2352	4085	2216.54	1.36961	0.14429	9.49211	2.26e-21	1.1e-19	2.58401
ENSMUSG00000028463.14	chr4	43506966	43513729	protein_coding	Car9	93	149	516	447	605	362.946	2.16002	0.228247	9.46351	2.98e-21	1.44e-19	4.46921
ENSMUSG00000039349.5	chr1	184871926	184883218	protein_coding	C130074G19Rik	377	547	62	93	98	230.614	-2.41295	0.255197	-9.45524	3.22e-21	1.56e-19	0.187771
ENSMUSG00000006435.16	chr19	47178820	47259441	protein_coding	Neurl1a	42	41	583	265	631	311.654	3.592	0.380163	9.44859	3.43e-21	1.65e-19	12.0587
ENSMUSG00000024440.13	chr18	38267089	38284402	protein_coding	Pcdh12	666	698	202	168	272	395.815	-1.65263	0.174946	-9.44647	3.5e-21	1.68e-19	0.31806
ENSMUSG00000030494.13	chr7	35334170	35392289	protein_coding	Rhpn2	8	26	430	216	421	221.706	4.45116	0.471351	9.44341	3.61e-21	1.72e-19	21.8743
ENSMUSG00000013033.16	chr8	83900105	83941954	protein_coding	Adgrl1	1941	2174	817	756	1190	1355.33	-1.1417	0.121716	-9.38008	6.59e-21	3.14e-19	0.453225
ENSMUSG00000027560.4	chr2	170731807	170879769	protein_coding	Dok5	292	318	1077	1198	1127	816.14	1.95418	0.208481	9.3734	7.02e-21	3.33e-19	3.87494
ENSMUSG00000020902.12	chr11	68209364	68400823	protein_coding	Ntn1	1115	1346	338	440	561	747.703	-1.44005	0.153648	-9.37242	7.09e-21	3.35e-19	0.368555
ENSMUSG00000027499.12	chr3	7366669	7445366	protein_coding	Pkia	500	645	140	109	191	310.96	-1.9406	0.207294	-9.36156	7.86e-21	3.7e-19	0.260509
ENSMUSG00000028328.13	chr4	46038935	46116032	protein_coding	Tmod1	63	63	224	285	415	206.645	2.29407	0.245304	9.35193	8.61e-21	4.04e-19	4.90437
ENSMUSG00000023175.15	chr10	79704491	79711969	protein_coding	Bsg	14155	16462	32240	30715	37703	26341.9	1.17707	0.126236	9.32439	1.12e-20	5.23e-19	2.26117
ENSMUSG00000050390.12	chr4	129219578	129261404	protein_coding	C77080	1612	1747	2925	3088	4841	2800.5	1.11487	0.119668	9.31632	1.2e-20	5.62e-19	2.16575
ENSMUSG00000030256.11	chr6	145858243	145865558	protein_coding	Bhlhe41	1686	1879	3099	3299	5188	2983.3	1.12329	0.120711	9.30563	1.33e-20	6.19e-19	2.17843
ENSMUSG00000028111.4	chr3	95499256	95509362	protein_coding	Ctsk	4603	5471	8027	7904	11755	7475.4	0.895468	0.0962323	9.30528	1.34e-20	6.19e-19	1.86021
ENSMUSG00000005397.8	chr13	13437551	13512269	protein_coding	Nid1	12602	13742	4737	4726	7922	8590.16	-1.18098	0.126965	-9.30164	1.38e-20	6.39e-19	0.44105
ENSMUSG00000040289.8	chr3	8663359	8667256	protein_coding	Hey1	1249	1541	514	464	628	868.6	-1.34336	0.144493	-9.29706	1.44e-20	6.65e-19	0.394101
ENSMUSG00000075590.4	chr15	76085518	76091627	protein_coding	Nrbp2	504	634	1529	1551	1719	1197.06	1.54509	0.166551	9.27693	1.74e-20	8.01e-19	2.91821
ENSMUSG00000029304.14	chr5	104435118	104441050	protein_coding	Spp1	59107	61269	113171	101808	154312	97275.5	1.05258	0.113626	9.26351	1.98e-20	9.05e-19	2.07424
ENSMUSG00000057969.15	chr9	107597674	107609229	protein_coding	Sema3b	340	513	2088	1394	2210	1314.14	2.20533	0.2381	9.26219	2e-20	9.13e-19	4.61179
ENSMUSG00000022197.16	chr15	12359711	12739924	protein_coding	Pdzd2	223	233	861	649	953	586.264	1.88526	0.20372	9.25416	2.16e-20	9.81e-19	3.6942
ENSMUSG00000027962.14	chr3	116109949	116129688	protein_coding	Vcam1	2897	3117	592	935	961	1679.86	-1.8277	0.197723	-9.24374	2.38e-20	1.08e-18	0.281713
ENSMUSG00000032076.20	chr9	47530173	47858115	protein_coding	Cadm1	1694	2025	3538	3210	4757	3024.59	1.07237	0.116544	9.20147	3.53e-20	1.59e-18	2.10289
ENSMUSG00000015957.12	chr7	98835112	98855195	protein_coding	Wnt11	587	659	98	51	131	299.423	-2.73091	0.297436	-9.18149	4.25e-20	1.91e-18	0.150631
ENSMUSG00000024087.4	chr17	79701537	79715061	protein_coding	Cyp1b1	12343	13332	4795	4997	8060	8555.98	-1.10444	0.120396	-9.1734	4.58e-20	2.06e-18	0.465084
ENSMUSG00000074259.10	chr9	59680144	59718874	protein_coding	Gramd2	48	68	415	257	560	265.804	2.84103	0.311012	9.13477	6.55e-20	2.93e-18	7.16531
ENSMUSG00000021835.15	chr14	46383520	46390669	protein_coding	Bmp4	2889	3326	1375	1278	1751	2101.44	-1.04865	0.114893	-9.12714	7.03e-20	3.13e-18	0.483421
ENSMUSG00000008575.17	chr4	82290173	82705750	protein_coding	Nfib	3118	3214	1224	1389	1949	2149.87	-1.04395	0.114467	-9.1201	7.51e-20	3.33e-18	0.484999
ENSMUSG00000005686.17	chr7	110768206	110812405	protein_coding	Ampd3	1732	1895	2885	2861	4177	2686.46	0.887416	0.0973229	9.11827	7.63e-20	3.38e-18	1.84986
ENSMUSG00000031239.5	chrX	107397099	107403376	protein_coding	Itm2a	1537	1776	689	707	1033	1131.69	-1.01201	0.110994	-9.11765	7.68e-20	3.39e-18	0.495856
ENSMUSG00000020122.16	chr11	16752203	16918158	protein_coding	Egfr	1860	1960	429	381	800	1063.04	-1.84574	0.203009	-9.09192	9.73e-20	4.28e-18	0.278212
ENSMUSG00000010529.6	chr12	111484609	111485823	protein_coding	Gm266	4	8	240	117	275	128.091	5.16288	0.568206	9.08627	1.02e-19	4.5e-18	35.8245
ENSMUSG00000029816.10	chr6	49036546	49070929	protein_coding	Gpnmb	65608	72077	124709	139394	228396	123560	1.25237	0.137874	9.08347	1.05e-19	4.6e-18	2.38233
ENSMUSG00000020900.15	chr11	68691559	68816632	protein_coding	Myh10	4808	5236	1708	1447	2616	3108.72	-1.37784	0.151721	-9.08138	1.07e-19	4.67e-18	0.384796
ENSMUSG00000040852.6	chr17	84511895	84622138	protein_coding	Plekhh2	1242	1298	510	496	669	834.873	-1.15798	0.127686	-9.06897	1.2e-19	5.22e-18	0.44814
ENSMUSG00000047686.9	chrX	106837082	106840644	protein_coding	Rtl3	261	311	43	58	79	147.507	-2.23554	0.246819	-9.05741	1.34e-19	5.79e-18	0.212342
ENSMUSG00000055172.10	chr6	124512405	124523443	protein_coding	C1ra	1808	2047	562	741	807	1180.1	-1.41876	0.156834	-9.04622	1.48e-19	6.39e-18	0.374034
ENSMUSG00000025964.15	chr1	63445891	63596276	protein_coding	Adam23	1001	1133	261	159	272	557.844	-2.17172	0.240347	-9.03579	1.63e-19	7.01e-18	0.221945
ENSMUSG00000052957.8	chr13	60174405	60177365	protein_coding	Gas1	1668	1902	551	398	709	1029.7	-1.66944	0.185007	-9.02367	1.82e-19	7.81e-18	0.314375
ENSMUSG00000022864.14	chr16	78540338	78576708	protein_coding	D16Ertd472e	725	687	2035	1928	2197	1530.58	1.585	0.175725	9.01976	1.88e-19	8.07e-18	3.00008
ENSMUSG00000052837.6	chr8	84974484	84978718	protein_coding	Junb	1871	2063	3467	3206	4848	3065.79	0.986585	0.109602	9.00149	2.23e-19	9.5e-18	1.98149
ENSMUSG00000023913.17	chr17	43568098	43612201	protein_coding	Pla2g7	5467	6392	9150	10442	13029	8853.83	0.90636	0.100718	8.99899	2.28e-19	9.69e-18	1.87431
ENSMUSG00000032334.10	chr9	58287738	58313186	protein_coding	Loxl1	8273	9660	2816	2961	5099	5641.88	-1.30662	0.145335	-8.99039	2.46e-19	1.04e-17	0.404268
ENSMUSG00000021338.17	chr13	24012344	24280795	protein_coding	Carmil1	922	1022	3739	3971	3423	2678.59	2.00534	0.223346	8.97861	2.74e-19	1.16e-17	4.01482
ENSMUSG00000021990.16	chr14	60634001	60764556	protein_coding	Spata13	3018	3542	1283	1117	1840	2125.65	-1.19604	0.133321	-8.97114	2.93e-19	1.24e-17	0.436472
ENSMUSG00000037370.13	chr10	24637914	24712159	protein_coding	Enpp1	3173	3525	1613	1681	2279	2426.89	-0.824468	0.0920972	-8.95215	3.49e-19	1.46e-17	0.56469
ENSMUSG00000025189.9	chr19	43440436	43497210	protein_coding	Cnnm1	180	272	30	23	33	105.242	-2.93344	0.328059	-8.9418	3.83e-19	1.6e-17	0.130902
ENSMUSG00000020486.19	chr11	87566653	87590539	protein_coding	2023-09-04	400	474	105	131	159	250.073	-1.70204	0.190713	-8.92459	4.47e-19	1.87e-17	0.307351
ENSMUSG00000020654.15	chr12	4133103	4213525	protein_coding	Adcy3	2313	2589	4128	4482	5437	3786.09	0.969674	0.108738	8.91749	4.77e-19	1.99e-17	1.9584
ENSMUSG00000028327.14	chr4	45848664	45887008	protein_coding	Stra6l	199	214	582	653	1228	558.28	1.97418	0.221682	8.90548	5.32e-19	2.21e-17	3.92906
ENSMUSG00000030789.9	chr7	128129547	128150657	protein_coding	Itgax	2115	2322	7041	6073	14248	6140.67	2.01287	0.226282	8.89539	5.82e-19	2.41e-17	4.03583
ENSMUSG00000049687.5	chr15	82338942	82345743	protein_coding	Pheta2	78	123	341	330	465	266.006	1.94983	0.219516	8.88241	6.54e-19	2.7e-17	3.86329
ENSMUSG00000049871.14	chr16	3945007	3976632	protein_coding	Nlrc3	201	226	522	500	851	452.43	1.55542	0.175128	8.88162	6.59e-19	2.71e-17	2.9392
ENSMUSG00000035112.17	chr11	101260567	101277409	protein_coding	Wnk4	43	37	252	201	270	162.185	2.62836	0.295969	8.88052	6.66e-19	2.73e-17	6.18322
ENSMUSG00000030222.13	chr6	137054825	137170497	protein_coding	Rerg	269	346	1928	1022	2128	1135.67	2.49417	0.280932	8.87819	6.8e-19	2.78e-17	5.63404
ENSMUSG00000056271.13	chr9	57607085	57620774	protein_coding	Lman1l	7	6	119	106	214	88.0692	4.48366	0.505794	8.86459	7.68e-19	3.13e-17	22.3726
ENSMUSG00000028641.16	chr4	119232915	119248975	protein_coding	P3h1	3548	3967	9808	7719	11199	7258.95	1.38768	0.156586	8.86214	7.85e-19	3.19e-17	2.61658
ENSMUSG00000087651.3	chr10	83722865	83762762	protein_coding	1500009L16Rik	558	559	132	88	167	296.723	-2.09794	0.236789	-8.85996	8e-19	3.25e-17	0.233591
ENSMUSG00000042156.16	chr14	118875520	118925460	protein_coding	Dzip1	1018	1200	289	387	400	651.442	-1.58752	0.179239	-8.85699	8.22e-19	3.32e-17	0.332743
ENSMUSG00000038276.12	chr5	24413392	24417835	protein_coding	Asic3	65	51	339	241	439	225.573	2.55987	0.289237	8.85043	8.72e-19	3.52e-17	5.89656
ENSMUSG00000052921.13	chr11	68943155	68957480	protein_coding	Arhgef15	295	322	67	58	100	165.561	-2.02558	0.229	-8.84535	9.12e-19	3.67e-17	0.245606
ENSMUSG00000032528.5	chr9	121642716	121672954	protein_coding	Vipr1	134	162	348	402	529	312.778	1.55174	0.176071	8.81313	1.22e-18	4.87e-17	2.9317
ENSMUSG00000031570.17	chr8	25720037	25724887	protein_coding	Plpp5	1000	1133	2078	2173	2568	1794.48	1.13291	0.128551	8.81298	1.22e-18	4.87e-17	2.19301
ENSMUSG00000042684.8	chr1	153503015	153550045	protein_coding	Npl	413	414	772	866	1187	724.53	1.20432	0.136677	8.81142	1.24e-18	4.93e-17	2.30428
ENSMUSG00000039385.5	chr15	13028701	13173675	protein_coding	Cdh6	536	439	86	109	109	254.573	-2.23575	0.253827	-8.80815	1.27e-18	5.06e-17	0.212311
ENSMUSG00000039601.16	chr17	43801351	44039516	protein_coding	Rcan2	1093	1290	300	367	580	710.815	-1.51593	0.1722	-8.80333	1.33e-18	5.26e-17	0.34967
ENSMUSG00000026828.11	chr2	57997884	58045860	protein_coding	Galnt5	41	38	765	255	819	381.072	3.96891	0.451299	8.79441	1.44e-18	5.68e-17	15.6589
ENSMUSG00000043542.12	chr3	7503483	7553836	protein_coding	Zc2hc1a	1787	2002	844	908	1195	1332.16	-0.920394	0.104702	-8.79063	1.49e-18	5.86e-17	0.528365
ENSMUSG00000079055.10	chr12	81197915	81333180	protein_coding	Slc8a3	626	729	2902	1796	3251	1858.87	2.00059	0.22784	8.78067	1.63e-18	6.39e-17	4.00162
ENSMUSG00000030116.14	chr6	122505845	122529290	protein_coding	Mfap5	524	528	159	133	192	304.154	-1.6772	0.191766	-8.74609	2.21e-18	8.66e-17	0.312688
ENSMUSG00000000325.16	chr16	18348182	18407076	protein_coding	Arvcf	949	1122	379	344	554	658.71	-1.26324	0.144552	-8.73902	2.35e-18	9.19e-17	0.416607
ENSMUSG00000046169.10	chr13	104287835	104496695	protein_coding	Adamts6	252	238	557	561	772	474.19	1.3839	0.158432	8.73499	2.44e-18	9.5e-17	2.60973
ENSMUSG00000025813.14	chr7	81600481	81707527	protein_coding	Homer2	17	7	273	142	288	145.889	4.29953	0.492896	8.72298	2.71e-18	1.05e-16	19.6918
ENSMUSG00000042988.10	chr11	120653788	120661175	protein_coding	Notum	6	4	174	101	209	98.3133	5.02776	0.577483	8.70633	3.14e-18	1.22e-16	32.6217
ENSMUSG00000068735.14	chr2	93187548	93201759	protein_coding	Trp53i11	2234	2530	1052	943	1352	1604.27	-1.06418	0.12237	-8.69642	3.43e-18	1.32e-16	0.478243
ENSMUSG00000025701.12	chr6	116410077	116461178	protein_coding	Alox5	108	99	286	332	433	250.361	1.7776	0.204483	8.69315	3.53e-18	1.36e-16	3.42856
ENSMUSG00000032125.20	chr9	37401897	37415115	protein_coding	Robo4	1339	1424	538	575	848	931.226	-1.06524	0.122667	-8.68405	3.82e-18	1.47e-16	0.477892
ENSMUSG00000003038.15	chr4	133964738	133968650	protein_coding	Hmgn2	4147	4789	1724	1716	2829	2985.9	-1.08772	0.125342	-8.67803	4.03e-18	1.54e-16	0.470504
ENSMUSG00000003721.14	chr1	121304353	121332589	protein_coding	Insig2	1541	1749	4062	3177	5112	3112.73	1.35089	0.155804	8.67041	4.31e-18	1.65e-16	2.55069
ENSMUSG00000058486.11	chr6	34880426	34910876	protein_coding	Wdr91	1897	2211	3292	3276	5060	3107.75	0.932311	0.107667	8.65921	4.75e-18	1.81e-16	1.90833
ENSMUSG00000053965.10	chr3	122728947	122859374	protein_coding	Pde5a	1913	2126	747	891	1227	1360.29	-1.06404	0.122931	-8.65561	4.9e-18	1.86e-16	0.478291
ENSMUSG00000035165.14	chr7	100176502	100184869	protein_coding	Kcne3	415	466	125	142	187	263.289	-1.51717	0.175322	-8.65359	4.99e-18	1.89e-16	0.349371
ENSMUSG00000022871.13	chr16	22918334	22939778	protein_coding	Fetub	4	2	160	170	154	100.734	5.80885	0.672081	8.64308	5.47e-18	2.07e-16	56.058
ENSMUSG00000034868.9	chr17	70973133	70990890	protein_coding	Myl12b	341	351	89	88	129	196.925	-1.74328	0.201996	-8.63028	6.12e-18	2.31e-16	0.298689
ENSMUSG00000029084.5	chr5	43868553	43912375	protein_coding	Cd38	813	769	147	229	257	437.952	-1.88936	0.219118	-8.62254	6.55e-18	2.46e-16	0.269927
ENSMUSG00000030029.14	chr6	94604529	94700158	protein_coding	Lrig1	704	644	188	212	244	395.726	-1.62177	0.188118	-8.62103	6.64e-18	2.49e-16	0.324937
ENSMUSG00000039462.4	chr10	34389981	34397085	protein_coding	Col10a1	527	444	118	101	137	263.768	-2.00737	0.232965	-8.61664	6.89e-18	2.58e-16	0.248725
ENSMUSG00000052271.7	chr5	144190286	144194441	protein_coding	Bhlha15	1	4	195	170	172	111.482	6.23412	0.724517	8.60452	7.66e-18	2.86e-16	75.2762
ENSMUSG00000017057.9	chrX	36112110	36171259	protein_coding	Il13ra1	1100	1221	1865	1829	2666	1721.77	0.8912	0.10402	8.5676	1.06e-17	3.92e-16	1.85472
ENSMUSG00000023367.14	chr6	48840919	48847071	protein_coding	Tmem176a	3347	3943	1680	1573	2371	2546.96	-0.935699	0.109214	-8.56758	1.06e-17	3.92e-16	0.522789
ENSMUSG00000051727.14	chr7	97451323	97459557	protein_coding	Kctd14	20	24	151	143	172	102.968	2.86403	0.334481	8.56259	1.1e-17	4.08e-16	7.28045
ENSMUSG00000030770.15	chr7	112427505	112591692	protein_coding	Parva	7778	9081	4346	4385	6115	6265.09	-0.741543	0.0867842	-8.54468	1.29e-17	4.76e-16	0.598099
ENSMUSG00000037347.7	chrX	20059560	20097521	protein_coding	Chst7	388	488	127	123	154	252.685	-1.66155	0.19454	-8.54092	1.33e-17	4.9e-16	0.316099
ENSMUSG00000029407.10	chr5	92137938	92202798	protein_coding	Uso1	4588	5103	8212	8159	10323	7273.01	0.913645	0.107021	8.53708	1.38e-17	5.05e-16	1.8838
ENSMUSG00000030351.5	chr6	127887589	127953977	protein_coding	Tspan11	47	65	265	256	280	185.023	2.31079	0.271086	8.52417	1.54e-17	5.64e-16	4.96154
ENSMUSG00000049103.14	chr9	124101950	124113557	protein_coding	Ccr2	305	376	44	27	78	161.91	-2.78507	0.327609	-8.50121	1.88e-17	6.85e-16	0.145081
ENSMUSG00000080115.3	chr10	127031004	127041513	protein_coding	Eef1akmt3	37	45	183	163	244	133.83	2.28928	0.269413	8.49728	1.94e-17	7.07e-16	4.88811
ENSMUSG00000026043.18	chr1	45311538	45349706	protein_coding	Col3a1	85486	98231	37144	30803	52465	59877.2	-1.17755	0.138708	-8.48944	2.08e-17	7.54e-16	0.442102
ENSMUSG00000050751.14	chr8	124369049	124439658	protein_coding	Pgbd5	86	104	570	340	591	339.674	2.43804	0.287363	8.48416	2.17e-17	7.87e-16	5.41904
ENSMUSG00000046818.7	chr3	137621612	137628333	protein_coding	Ddit4l	613	667	1508	1230	2079	1207.75	1.34416	0.158445	8.48348	2.19e-17	7.9e-16	2.53883
ENSMUSG00000037852.8	chr8	64592542	64693054	protein_coding	Cpe	3320	4130	7810	7244	9085	6333.49	1.15808	0.136674	8.47337	2.38e-17	8.59e-16	2.23161
ENSMUSG00000034353.14	chr1	91179822	91225196	protein_coding	Ramp1	395	513	2187	1257	2582	1378	2.1742	0.257012	8.45953	2.68e-17	9.65e-16	4.51335
ENSMUSG00000020089.8	chr10	61648552	61674168	protein_coding	Ppa1	909	1065	2125	1804	2651	1705.35	1.18475	0.140333	8.44242	3.11e-17	1.11e-15	2.27323
ENSMUSG00000070436.12	chr7	99345376	99353239	protein_coding	Serpinh1	63843	74351	133472	115891	165321	110282	1.03506	0.122753	8.432	3.4e-17	1.22e-15	2.04919
ENSMUSG00000044017.16	chr5	129096750	129204599	protein_coding	Adgrd1	958	1159	3449	2434	3730	2352.91	1.64119	0.195064	8.41358	3.98e-17	1.42e-15	3.11923
ENSMUSG00000043631.8	chr13	49504810	49532789	protein_coding	Ecm2	489	547	113	91	195	280.906	-1.96436	0.234374	-8.38128	5.24e-17	1.86e-15	0.256254
ENSMUSG00000024907.7	chr19	3409915	3414544	protein_coding	Gal	19	25	737	173	686	328.013	4.63022	0.552627	8.37857	5.36e-17	1.9e-15	24.7649
ENSMUSG00000030671.9	chr7	114415281	114539251	protein_coding	Pde3b	555	544	1204	1378	1510	1043.74	1.34989	0.161526	8.35714	6.43e-17	2.28e-15	2.54894
ENSMUSG00000024654.8	chr19	9109868	9135636	protein_coding	Asrgl1	385	425	1123	914	1246	822.159	1.47544	0.176663	8.35174	6.73e-17	2.38e-15	2.78069
ENSMUSG00000024924.14	chr19	27216484	27254231	protein_coding	Vldlr	1789	2025	9717	5122	10852	5880.05	2.19401	0.263313	8.33234	7.93e-17	2.79e-15	4.57577
ENSMUSG00000042680.8	chr18	21127201	21300138	protein_coding	Garem1	136	163	565	476	558	384.707	1.891	0.227247	8.32132	8.7e-17	3.06e-15	3.70892
ENSMUSG00000056870.9	chr1	44551511	44796838	protein_coding	Gulp1	1232	1448	422	356	673	809.813	-1.46389	0.176029	-8.31614	9.09e-17	3.19e-15	0.362516
ENSMUSG00000026656.15	chr1	170958617	170976547	protein_coding	Fcgr2b	6758	6608	13139	16444	17595	12152	1.27013	0.152961	8.30364	1.01e-16	3.53e-15	2.41184
ENSMUSG00000069515.6	chr10	117287797	117292868	protein_coding	Lyz1	262	214	643	596	906	521.063	1.59757	0.192533	8.29762	1.06e-16	3.7e-15	3.02632
ENSMUSG00000040675.17	chr10	3973118	4167081	protein_coding	Mthfd1l	965	1228	2799	2161	3858	2176.7	1.44345	0.174472	8.27325	1.3e-16	4.54e-15	2.71971
ENSMUSG00000016386.15	chr2	106693269	106868356	protein_coding	Mpped2	297	297	35	47	29	140.068	-2.9364	0.356267	-8.24215	1.69e-16	5.87e-15	0.130633
ENSMUSG00000028967.10	chr4	150853919	150868892	protein_coding	Errfi1	4114	5005	1909	2040	3095	3176.56	-0.941897	0.114425	-8.23157	1.85e-16	6.4e-15	0.520548
ENSMUSG00000026981.15	chr2	24336853	24351494	protein_coding	Il1rn	9884	11092	1381	652	2440	4970.45	-2.84735	0.346843	-8.20934	2.22e-16	7.68e-15	0.138951
ENSMUSG00000028773.8	chr4	130308595	130315463	protein_coding	Fabp3	357	387	901	852	1019	707.6	1.35677	0.165483	8.19887	2.43e-16	8.36e-15	2.56112
ENSMUSG00000069763.3	chr11	90030348	90036508	protein_coding	Tmem100	120	170	10	12	22	65.0061	-3.29331	0.402839	-8.17527	2.95e-16	1.01e-14	0.102003
ENSMUSG00000060429.12	chr15	55636388	55906949	protein_coding	Sntb1	601	606	127	104	231	327.075	-1.98332	0.242616	-8.1747	2.97e-16	1.02e-14	0.252908
ENSMUSG00000041417.15	chr13	101680563	101768217	protein_coding	Pik3r1	7237	7882	3821	3913	5714	5639.47	-0.73596	0.0901025	-8.16803	3.13e-16	1.07e-14	0.600418
ENSMUSG00000046186.8	chr9	78615546	78716253	protein_coding	Cd109	1728	2022	8448	4740	9056	5199.2	2.01873	0.247411	8.15943	3.37e-16	1.15e-14	4.05227
ENSMUSG00000021256.5	chr12	86678700	86692091	protein_coding	Vash1	783	918	261	340	412	535.279	-1.30596	0.160436	-8.14005	3.95e-16	1.34e-14	0.404452
ENSMUSG00000023393.15	chr2	180725263	180742280	protein_coding	Slc17a9	218	199	500	506	648	414.533	1.43012	0.175746	8.13743	4.04e-16	1.37e-14	2.69469
ENSMUSG00000079056.12	chr2	127456498	127522094	protein_coding	Kcnip3	202	248	22	42	40	108.861	-2.66543	0.327685	-8.13412	4.15e-16	1.41e-14	0.157626
ENSMUSG00000005087.17	chr2	102811141	102901665	protein_coding	Cd44	4658	4759	6969	7249	10645	6786.02	0.829288	0.10197	8.13264	4.2e-16	1.42e-14	1.77681
ENSMUSG00000003380.11	chr7	24969752	24972754	protein_coding	Rabac1	2632	3119	4859	4647	6164	4273.59	0.897705	0.110426	8.12945	4.31e-16	1.45e-14	1.8631
ENSMUSG00000025780.7	chr2	10153571	10256529	protein_coding	Itih5	261	212	40	41	49	119.866	-2.42482	0.298409	-8.12582	4.44e-16	1.49e-14	0.186233
ENSMUSG00000049037.8	chr6	122921848	122934619	protein_coding	Clec4a1	1476	1802	525	649	668	1014.24	-1.36872	0.168603	-8.11802	4.74e-16	1.59e-14	0.387234
ENSMUSG00000027412.12	chr2	160880670	160906002	protein_coding	Lpin3	412	493	1082	1267	1275	913.832	1.46978	0.181056	8.11778	4.75e-16	1.59e-14	2.76979
ENSMUSG00000022032.14	chr14	65666403	65764826	protein_coding	Scara5	92	75	660	324	836	392.268	2.85943	0.352755	8.106	5.23e-16	1.75e-14	7.25731
ENSMUSG00000009281.6	chr6	48569696	48572789	protein_coding	Rarres2	208	178	10	17	6	83.3421	-4.0614	0.501469	-8.09901	5.54e-16	1.84e-14	0.0598959
ENSMUSG00000030255.13	chr6	145931641	145965223	protein_coding	Sspn	2268	2491	1173	1212	1621	1735.07	-0.806288	0.0996144	-8.09409	5.77e-16	1.91e-14	0.571851
ENSMUSG00000035104.14	chr6	82041043	82093099	protein_coding	Eva1a	687	858	231	163	300	439.954	-1.71557	0.211958	-8.0939	5.78e-16	1.91e-14	0.304482
ENSMUSG00000045930.3	chr12	58264720	58269290	protein_coding	Clec14a	235	247	44	55	77	129.477	-2.02472	0.250466	-8.08381	6.28e-16	2.08e-14	0.245752
ENSMUSG00000031700.11	chr8	85492576	85527560	protein_coding	Gpt2	697	779	2122	2019	2086	1564.26	1.55299	0.192147	8.08231	6.36e-16	2.1e-14	2.93425
ENSMUSG00000040732.20	chr16	95359169	95586593	protein_coding	Erg	751	818	304	323	461	524.157	-1.09388	0.13538	-8.08008	6.47e-16	2.13e-14	0.468501
ENSMUSG00000046324.12	chr19	29608214	29648415	protein_coding	Ermp1	2636	2702	1022	1128	1724	1813.77	-1.04132	0.129034	-8.07012	7.02e-16	2.31e-14	0.485884
ENSMUSG00000029270.10	chr5	107908053	107987085	protein_coding	Dipk1a	997	1298	382	356	612	714.012	-1.33616	0.165629	-8.06717	7.19e-16	2.36e-14	0.396074
ENSMUSG00000022053.13	chr14	67233292	67430918	protein_coding	Ebf2	226	251	40	51	76	126.371	-2.08888	0.259043	-8.06384	7.39e-16	2.42e-14	0.235063
ENSMUSG00000034177.15	chr11	87662722	87735539	protein_coding	Rnf43	26	31	168	128	259	120.125	2.70397	0.335372	8.06261	7.47e-16	2.43e-14	6.51594
ENSMUSG00000049719.14	chr9	110844506	110856522	protein_coding	Prss46	41	46	441	205	753	285.818	3.39378	0.42164	8.049	8.35e-16	2.71e-14	10.5107
ENSMUSG00000057182.15	chr2	65457118	65567627	protein_coding	Scn3a	10	13	103	100	210	84.3118	3.56779	0.443739	8.0403	8.96e-16	2.91e-14	11.858
ENSMUSG00000030103.11	chr6	108660629	108666925	protein_coding	Bhlhe40	2269	2610	5586	4426	8247	4558.24	1.32879	0.165541	8.02697	9.99e-16	3.23e-14	2.51192
ENSMUSG00000033501.5	chr16	22805203	22811577	protein_coding	Crygs	94	143	7	4	10	50.1896	-4.05557	0.505586	-8.02152	1.04e-15	3.37e-14	0.0601386
ENSMUSG00000015468.14	chr17	34564268	34588503	protein_coding	Notch4	1583	1734	783	745	1044	1165.45	-0.924755	0.115367	-8.01577	1.09e-15	3.53e-14	0.52677
ENSMUSG00000039208.15	chr11	121701544	121716306	protein_coding	Metrnl	2317	2800	4164	4881	5719	3968.23	0.981773	0.122971	7.98378	1.42e-15	4.56e-14	1.97489
ENSMUSG00000030835.6	chr7	46033698	46084212	protein_coding	Nomo1	4078	4718	7009	7264	8955	6398.3	0.85446	0.107174	7.97266	1.55e-15	4.98e-14	1.80808
ENSMUSG00000023951.17	chr17	46016993	46032369	protein_coding	Vegfa	6525	7584	16604	12726	20033	12654.7	1.25433	0.157681	7.95483	1.79e-15	5.74e-14	2.38556
ENSMUSG00000002799.6	chr12	112907819	112929776	protein_coding	Jag2	80	69	509	280	525	293.886	2.58369	0.325081	7.94782	1.9e-15	6.06e-14	5.99471
ENSMUSG00000014867.9	chr2	26920040	26933928	protein_coding	Surf4	12357	13971	19054	18860	25339	17834	0.710676	0.089586	7.93289	2.14e-15	6.82e-14	1.63657
ENSMUSG00000046470.5	chr2	181669836	181671640	protein_coding	Sox18	709	843	259	198	263	450.045	-1.64427	0.207291	-7.93221	2.15e-15	6.84e-14	0.319908
ENSMUSG00000041891.16	chr18	65980738	66022580	protein_coding	Lman1	7236	8336	12749	13449	16033	11566	0.895376	0.113137	7.91409	2.49e-15	7.89e-14	1.86009
ENSMUSG00000027322.11	chr2	131069220	131086765	protein_coding	Siglec1	3578	3938	6554	6262	10841	6125.6	1.07234	0.1355	7.91398	2.49e-15	7.89e-14	2.10285
ENSMUSG00000031737.11	chr8	92357625	92376286	protein_coding	Irx5	668	777	2192	1536	2470	1528.76	1.5524	0.196285	7.90889	2.6e-15	8.2e-14	2.93304
ENSMUSG00000073421.6	chr17	34257689	34269419	protein_coding	H2-Ab1	177	293	1322	723	1566	809.619	2.39236	0.303092	7.89317	2.95e-15	9.28e-14	5.25014
ENSMUSG00000041272.11	chr4	6686353	6991557	protein_coding	Tox	27	17	138	125	191	99.1831	2.79306	0.354153	7.88661	3.11e-15	9.76e-14	6.93099
ENSMUSG00000027536.6	chr3	10366907	10428856	protein_coding	Chmp4c	40	29	309	165	374	182.031	3.03953	0.385528	7.88407	3.17e-15	9.93e-14	8.22222
ENSMUSG00000044092.8	chr5	139405280	139415623	protein_coding	C130050O18Rik	52	56	293	223	273	182.436	2.33939	0.297041	7.87564	3.39e-15	1.06e-13	5.06087
ENSMUSG00000051682.15	chr17	48264295	48275360	protein_coding	Treml4	263	288	61	40	80	143.998	-2.1743	0.276152	-7.87356	3.45e-15	1.08e-13	0.22155
ENSMUSG00000029121.16	chr5	37241940	37292133	protein_coding	Crmp1	261	303	71	80	93	159.639	-1.75871	0.223385	-7.873	3.46e-15	1.08e-13	0.295512
ENSMUSG00000072812.4	chr12	112772194	112802657	protein_coding	Ahnak2	1480	1407	2907	2713	4821	2619.47	1.26561	0.160888	7.86644	3.65e-15	1.13e-13	2.4043
ENSMUSG00000028583.14	chr4	143267431	143299564	protein_coding	Pdpn	164	198	729	489	1208	542.484	2.1508	0.273541	7.8628	3.76e-15	1.16e-13	4.44073
ENSMUSG00000022305.13	chr15	39870589	39943994	protein_coding	Lrp12	3423	3805	4903	5500	7653	5004.36	0.754172	0.0960951	7.84818	4.22e-15	1.31e-13	1.68666
ENSMUSG00000024968.14	chr19	7267325	7275225	protein_coding	Rcor2	661	799	3670	1884	4161	2222.93	2.1764	0.277787	7.83479	4.7e-15	1.45e-13	4.52024
ENSMUSG00000038173.15	chr8	46986887	47096762	protein_coding	Enpp6	58	94	319	247	382	219.612	2.09814	0.268029	7.82802	4.96e-15	1.53e-13	4.28156
ENSMUSG00000057967.12	chr11	33117430	33147400	protein_coding	Fgf18	96	155	4	7	2	51.5132	-4.7753	0.610425	-7.82291	5.16e-15	1.59e-13	0.0365168
ENSMUSG00000062070.12	chrX	106187100	106203699	protein_coding	Pgk1	10621	12192	30597	21441	39212	22620.7	1.43643	0.183878	7.81184	5.64e-15	1.73e-13	2.7065
ENSMUSG00000026303.6	chr1	90915085	90951142	protein_coding	Mlph	67	66	220	204	278	167.099	1.84412	0.236098	7.8108	5.68e-15	1.74e-13	3.59033
ENSMUSG00000027068.6	chr2	69380445	69404533	protein_coding	Dhrs9	75	59	379	274	790	302.203	2.79586	0.358123	7.80698	5.86e-15	1.79e-13	6.94446
ENSMUSG00000021427.10	chr13	37966605	37994217	protein_coding	Ssr1	9693	10945	13790	14293	19116	13485.4	0.636966	0.0816927	7.79709	6.33e-15	1.93e-13	1.55505
ENSMUSG00000003955.8	chr16	36043761	36071594	protein_coding	Fam162a	1293	1550	3907	2798	5669	2993.92	1.54618	0.19834	7.79561	6.41e-15	1.95e-13	2.92044
ENSMUSG00000024912.6	chr19	5447547	5455946	protein_coding	Fosl1	31	41	139	143	227	114.48	2.25142	0.289297	7.78239	7.12e-15	2.16e-13	4.76153
ENSMUSG00000045165.6	chr7	127091359	127093986	protein_coding	AI467606	324	392	613	712	950	592.817	1.10685	0.142604	7.76169	8.38e-15	2.54e-13	2.15375
ENSMUSG00000017002.14	chr2	164354070	164389095	protein_coding	Slpi	133	124	604	366	835	406.069	2.22709	0.287527	7.74566	9.51e-15	2.87e-13	4.68188
ENSMUSG00000045725.5	chr6	54325835	54330201	protein_coding	Prr15	8	5	111	80	129	66.7954	4.06134	0.524542	7.74265	9.74e-15	2.93e-13	16.695
ENSMUSG00000035279.8	chr7	4925785	4944826	protein_coding	Ssc5d	836	898	189	301	306	500.227	-1.67748	0.216878	-7.73467	1.04e-14	3.12e-13	0.312628
ENSMUSG00000028226.15	chr4	17852893	18119145	protein_coding	Mmp16	238	235	870	575	1000	582.996	1.81102	0.234351	7.72781	1.09e-14	3.28e-13	3.50891
ENSMUSG00000028278.14	chr4	32983037	33022180	protein_coding	Rragd	743	762	1444	1870	1997	1366.32	1.26984	0.164472	7.7207	1.16e-14	3.46e-13	2.41135
ENSMUSG00000045092.8	chr3	115710433	115715072	protein_coding	S1pr1	8305	9151	4431	4106	6241	6365.87	-0.804691	0.104376	-7.70955	1.26e-14	3.77e-13	0.572485
ENSMUSG00000039680.10	chr16	92058270	92112227	protein_coding	Mrps6	1081	1401	302	454	528	740.276	-1.50816	0.196005	-7.69449	1.42e-14	4.23e-13	0.351561
ENSMUSG00000024027.8	chr17	30901817	30940791	protein_coding	Glp1r	6	7	216	86	171	99.1539	4.65798	0.606212	7.68374	1.55e-14	4.6e-13	25.2459
ENSMUSG00000053846.5	chr18	74939322	74961263	protein_coding	Lipg	82	108	5	3	4	39.5541	-4.52701	0.589253	-7.68262	1.56e-14	4.63e-13	0.0433745
ENSMUSG00000033855.15	chr17	88597684	88662586	protein_coding	Ston1	2844	3103	1084	998	1821	1932.53	-1.19248	0.155247	-7.68119	1.58e-14	4.67e-13	0.437549
ENSMUSG00000045312.12	chr13	94057796	94195409	protein_coding	Lhfpl2	6950	7606	16604	13373	27115	14030.4	1.38291	0.180073	7.67972	1.59e-14	4.71e-13	2.60794
ENSMUSG00000049404.7	chr3	67478972	67515523	protein_coding	Rarres1	101	132	443	328	468	296.122	1.87393	0.2445	7.66434	1.8e-14	5.3e-13	3.66529
ENSMUSG00000000693.10	chr6	83034173	83052562	protein_coding	Loxl3	3381	3888	8245	6301	11401	6565.67	1.26678	0.165647	7.64751	2.05e-14	6.03e-13	2.40625
ENSMUSG00000047907.11	chr2	169633013	170071816	protein_coding	Tshz2	597	630	125	191	164	338.737	-1.892	0.247863	-7.63325	2.29e-14	6.72e-13	0.269433
ENSMUSG00000062082.16	chr16	44811733	44839150	protein_coding	Cd200r4	362	404	706	933	1073	693.287	1.26859	0.166346	7.62617	2.42e-14	7.09e-13	2.40925
ENSMUSG00000026051.8	chr1	43730602	43742578	protein_coding	Ecrg4	176	233	19	33	20	94.7594	-3.02221	0.39667	-7.61895	2.56e-14	7.48e-13	0.123091
ENSMUSG00000049580.12	chr7	98350668	98361328	protein_coding	Tsku	677	653	1153	1142	1650	1047.72	1.00083	0.131366	7.61861	2.56e-14	7.48e-13	2.00115
ENSMUSG00000051242.1	chr18	37400855	37403909	protein_coding	Pcdhb9	223	215	42	47	72	118.006	-2.02071	0.265281	-7.61727	2.59e-14	7.55e-13	0.246436
ENSMUSG00000040026.8	chr7	46711998	46715700	protein_coding	Saa3	1183	1133	4	25	28	467.239	-5.95516	0.783066	-7.60492	2.85e-14	8.29e-13	0.0161183
ENSMUSG00000038319.14	chr5	24319589	24351604	protein_coding	Kcnh2	49	49	312	188	308	182.785	2.49897	0.328735	7.60178	2.92e-14	8.47e-13	5.65282
ENSMUSG00000067149.6	chr5	88519809	88527891	protein_coding	Jchain	85	120	3	0	3	41.1134	-5.65175	0.745159	-7.58463	3.33e-14	9.65e-13	0.0198909
ENSMUSG00000032363.15	chr9	90163069	90208071	protein_coding	Adamts7	803	894	311	308	511	555.409	-1.16259	0.153383	-7.57964	3.47e-14	1e-12	0.44671
ENSMUSG00000021388.14	chr13	49544443	49567565	protein_coding	Aspn	1175	1361	599	574	812	893.52	-0.910496	0.120133	-7.57905	3.48e-14	1e-12	0.532002
ENSMUSG00000029636.11	chr5	146384985	146473615	protein_coding	Wasf3	127	128	12	17	13	58.8025	-3.14352	0.415179	-7.57148	3.69e-14	1.06e-12	0.113164
ENSMUSG00000027333.18	chr2	131491496	131525922	protein_coding	Smox	1020	1284	2489	2089	2932	1961.75	1.16126	0.153426	7.56885	3.77e-14	1.08e-12	2.23653
ENSMUSG00000016995.17	chr2	164389393	164405160	protein_coding	Matn4	1080	1250	237	113	319	587.781	-2.38152	0.315309	-7.55299	4.25e-14	1.22e-12	0.191907
ENSMUSG00000027435.8	chr2	148436640	148443563	protein_coding	Cd93	21244	23216	10912	11811	17344	16662.4	-0.721441	0.0956908	-7.53929	4.73e-14	1.35e-12	0.606491
ENSMUSG00000033377.14	chr3	116918258	116968987	protein_coding	Palmd	580	628	54	130	143	301.48	-2.46389	0.32691	-7.53692	4.81e-14	1.37e-12	0.181257
ENSMUSG00000009687.14	chr7	31032722	31042481	protein_coding	Fxyd5	2786	3012	4048	4728	6609	4187.59	0.837078	0.111077	7.53599	4.85e-14	1.38e-12	1.78643
ENSMUSG00000036918.16	chr17	87282886	87381769	protein_coding	Ttc7	2936	2946	4925	4614	6419	4353.81	0.880966	0.116964	7.53197	5e-14	1.42e-12	1.84161
ENSMUSG00000063506.14	chr14	33214026	33369934	protein_coding	Arhgap22	257	297	539	513	830	480.687	1.19363	0.158588	7.52665	5.21e-14	1.48e-12	2.28728
ENSMUSG00000004709.14	chr1	171559193	171609746	protein_coding	Cd244a	177	181	464	438	526	359.614	1.45242	0.193049	7.5236	5.33e-14	1.51e-12	2.73667
ENSMUSG00000036181.2	chr13	23738808	23740367	protein_coding	H1f2	2376	2682	5492	4918	5921	4306.88	1.1558	0.153806	7.51469	5.7e-14	1.61e-12	2.22808
ENSMUSG00000037847.14	chr19	18631950	18652428	protein_coding	Nmrk1	756	884	336	364	442	550.874	-1.07156	0.142715	-7.50839	5.99e-14	1.69e-12	0.475805
ENSMUSG00000117406.1	chr17	24203848	24209531	protein_coding	Ntn3	40	32	150	150	195	113.636	2.22136	0.295985	7.50497	6.14e-14	1.73e-12	4.66333
ENSMUSG00000067235.14	chr17	35470089	35474563	protein_coding	H2-Q10	8	33	310	158	374	174.79	3.82473	0.509982	7.49973	6.4e-14	1.8e-12	14.1696
ENSMUSG00000027500.10	chr3	8509360	8561606	protein_coding	Stmn2	22	24	136	199	159	110.236	2.89913	0.386647	7.49813	6.47e-14	1.81e-12	7.45977
ENSMUSG00000056220.14	chr1	149829618	149961290	protein_coding	Pla2g4a	1361	1802	3425	4343	4189	3047.6	1.39157	0.186035	7.48015	7.42e-14	2.08e-12	2.62364
ENSMUSG00000056643.5	chr6	90308349	90325185	protein_coding	Chst13	34	60	384	191	436	219.638	2.87916	0.385416	7.47025	8e-14	2.23e-12	7.35719
ENSMUSG00000005125.13	chr15	66929318	66969640	protein_coding	Ndrg1	1889	2032	6762	4085	9100	4705.98	1.76924	0.237005	7.465	8.33e-14	2.32e-12	3.40874
ENSMUSG00000030605.15	chr7	79133768	79149060	protein_coding	Mfge8	18160	20255	36370	35638	68737	34920.9	1.27694	0.171093	7.46343	8.43e-14	2.34e-12	2.42325
ENSMUSG00000055799.13	chr6	72626378	72789254	protein_coding	Tcf7l1	850	958	390	426	540	626.182	-0.970179	0.130088	-7.45784	8.8e-14	2.44e-12	0.510443
ENSMUSG00000033170.14	chr15	78775138	78803042	protein_coding	Card10	329	401	107	77	107	201.883	-1.86504	0.25022	-7.45362	9.08e-14	2.51e-12	0.274515
ENSMUSG00000021782.14	chr14	24133953	24245920	protein_coding	Dlg5	6331	7045	3050	3548	4162	4786.5	-0.863996	0.115947	-7.45162	9.22e-14	2.55e-12	0.549429
ENSMUSG00000038843.18	chr19	17326141	17372844	protein_coding	Gcnt1	798	929	1889	1497	2657	1535.27	1.23818	0.166268	7.44688	9.56e-14	2.64e-12	2.359
ENSMUSG00000035566.7	chr14	84443563	84539002	protein_coding	Pcdh17	490	493	77	29	97	233.251	-2.85991	0.38445	-7.43897	1.01e-13	2.79e-12	0.137746
ENSMUSG00000033849.3	chr1	143640664	143654614	protein_coding	B3galt2	22	16	115	170	153	96.4942	2.9805	0.400784	7.43667	1.03e-13	2.84e-12	7.89259
ENSMUSG00000036533.9	chr17	79333727	79355091	protein_coding	Cdc42ep3	2120	2327	5093	3837	6905	4014.03	1.26312	0.169871	7.43577	1.04e-13	2.85e-12	2.40014
ENSMUSG00000044468.14	chr3	100451628	100489324	protein_coding	Tent5c	630	688	1540	1200	2260	1245.07	1.34667	0.181125	7.43504	1.05e-13	2.86e-12	2.54325
ENSMUSG00000041084.8	chr3	130695912	130709444	protein_coding	Ostc	3158	3625	4955	5331	6586	4718.69	0.765104	0.102928	7.4334	1.06e-13	2.89e-12	1.69949
ENSMUSG00000036596.6	chr5	35502218	35525698	protein_coding	Cpz	4	2	169	68	190	85.9932	5.57752	0.751723	7.41965	1.17e-13	3.2e-12	47.7532
ENSMUSG00000029710.15	chr5	137350109	137378669	protein_coding	Ephb4	1866	2063	736	948	1105	1329.29	-1.05025	0.14182	-7.40551	1.31e-13	3.55e-12	0.482884
ENSMUSG00000029716.13	chr5	137569840	137587481	protein_coding	Tfr2	861	981	398	437	548	638.314	-0.967453	0.130936	-7.38877	1.48e-13	4.02e-12	0.511408
ENSMUSG00000022126.6	chr14	103046977	103056573	protein_coding	Acod1	91	127	9	12	13	49.3195	-3.2276	0.437893	-7.37076	1.7e-13	4.6e-12	0.106757
ENSMUSG00000026921.19	chr2	26580014	26593120	protein_coding	Egfl7	850	1034	341	336	357	579.514	-1.39439	0.189482	-7.35897	1.85e-13	5.01e-12	0.380406
ENSMUSG00000060550.16	chr17	35439155	35443773	protein_coding	H2-Q7	1357	1503	3820	2787	4089	2721.69	1.36002	0.185601	7.32763	2.34e-13	6.32e-12	2.56689
ENSMUSG00000026768.10	chr2	12106632	12301922	protein_coding	Itga8	115	146	20	13	20	61.7326	-2.84462	0.388299	-7.32584	2.37e-13	6.39e-12	0.139215
ENSMUSG00000039168.15	chr15	31224314	31274341	protein_coding	Dap	5742	6327	10321	8952	13555	8924.44	0.884271	0.120722	7.32483	2.39e-13	6.43e-12	1.84583
ENSMUSG00000019989.8	chr10	24772406	24842823	protein_coding	Enpp3	175	195	34	45	52	98.7923	-2.05547	0.281021	-7.31427	2.59e-13	6.94e-12	0.240571
ENSMUSG00000008496.19	chr7	25087344	25179726	protein_coding	Pou2f2	1949	1959	864	980	1296	1394.76	-0.881178	0.120673	-7.30218	2.83e-13	7.58e-12	0.542924
ENSMUSG00000019558.14	chrX	73673150	73682502	protein_coding	Slc6a8	3338	3793	6509	5695	10277	5821.85	1.0773	0.147576	7.29999	2.88e-13	7.69e-12	2.11009
ENSMUSG00000026482.13	chr1	152516760	152766351	protein_coding	Rgl1	4066	4484	1765	2012	3050	3023.21	-0.902121	0.12378	-7.28809	3.14e-13	8.39e-12	0.535099
ENSMUSG00000074264.12	chr3	113555710	113606699	protein_coding	Amy1	223	345	40	56	39	138.323	-2.57953	0.354629	-7.2739	3.49e-13	9.3e-12	0.167295
ENSMUSG00000032035.16	chr9	32636221	32757820	protein_coding	Ets1	3137	3515	1428	1605	2410	2378.94	-0.863988	0.118836	-7.27043	3.58e-13	9.52e-12	0.549432
ENSMUSG00000034780.6	chr2	67565871	68122689	protein_coding	B3galt1	204	209	47	42	72	112.988	-1.93246	0.266059	-7.26327	3.78e-13	1e-11	0.261983
ENSMUSG00000019916.14	chr10	59323296	59373304	protein_coding	P4ha1	8957	10282	49920	22587	59562	29923.9	2.20929	0.304179	7.26313	3.78e-13	1e-11	4.62448
ENSMUSG00000025025.14	chr19	53310518	53375810	protein_coding	Mxi1	878	1025	2213	1662	2905	1721.25	1.27006	0.174892	7.26202	3.81e-13	1.01e-11	2.41172
ENSMUSG00000048376.6	chr13	95601803	95618487	protein_coding	F2r	1169	1435	452	593	706	859.1	-1.12748	0.155267	-7.26159	3.83e-13	1.01e-11	0.457713
ENSMUSG00000069662.5	chr10	37133375	37138920	protein_coding	Marcks	24756	28256	10609	13511	17752	18700.1	-0.907357	0.124973	-7.2604	3.86e-13	1.02e-11	0.533161
ENSMUSG00000027742.13	chr3	52981875	53017237	protein_coding	Cog6	1323	1425	2564	2168	3318	2147.97	0.990938	0.136709	7.2485	4.21e-13	1.11e-11	1.98748
ENSMUSG00000025213.11	chr19	45075241	45079289	protein_coding	Kazald1	402	460	2589	1127	2736	1458.68	2.34742	0.324119	7.24247	4.41e-13	1.16e-11	5.08914
ENSMUSG00000037552.17	chr7	28359604	28372599	protein_coding	Plekhg2	4110	4333	1541	1156	2283	2639.27	-1.34277	0.185494	-7.23892	4.52e-13	1.18e-11	0.394262
ENSMUSG00000051726.6	chr12	17172100	17176888	protein_coding	Kcnf1	10	3	824	245	938	398.727	6.65879	0.920663	7.2326	4.74e-13	1.24e-11	101.04
ENSMUSG00000044433.16	chr8	3587293	3609075	protein_coding	Camsap3	123	134	10	17	26	60.7108	-2.86152	0.396502	-7.21692	5.32e-13	1.39e-11	0.137593
ENSMUSG00000015396.4	chr13	43784775	43803132	protein_coding	Cd83	816	967	1381	1560	1890	1318.97	0.888302	0.12338	7.19972	6.03e-13	1.57e-11	1.851
ENSMUSG00000047963.7	chr5	92603041	92606579	protein_coding	Stbd1	456	546	869	984	1147	800.138	1.03634	0.143973	7.19813	6.1e-13	1.59e-11	2.05101
ENSMUSG00000032553.14	chr9	103188032	103202137	protein_coding	Srprb	2065	2201	3355	4161	4731	3298.76	0.969414	0.134681	7.19788	6.12e-13	1.59e-11	1.95804
ENSMUSG00000039126.10	chr19	16956118	17223932	protein_coding	Prune2	951	904	1976	1629	2887	1648.92	1.22772	0.170686	7.19289	6.34e-13	1.64e-11	2.34197
ENSMUSG00000026358.13	chr1	144242296	144249242	protein_coding	Rgs1	353	334	1503	843	2392	1055.3	2.18023	0.303687	7.17921	7.01e-13	1.81e-11	4.53227
ENSMUSG00000033488.11	chr1	157458577	157492638	protein_coding	Cryzl2	165	171	403	349	505	318.021	1.34684	0.18772	7.17473	7.25e-13	1.87e-11	2.54354
ENSMUSG00000038267.15	chr13	34179158	34345182	protein_coding	Slc22a23	362	319	824	839	935	661.807	1.38634	0.193385	7.16878	7.57e-13	1.95e-11	2.61414
ENSMUSG00000035914.11	chr9	58524298	58555437	protein_coding	Cd276	1876	2167	3055	3050	3940	2809.99	0.763412	0.106558	7.16427	7.82e-13	2.01e-11	1.6975
ENSMUSG00000031849.9	chr8	70373558	70382066	protein_coding	Comp	735	894	3096	2153	2572	1926.96	1.74967	0.24444	7.15788	8.19e-13	2.1e-11	3.36282
ENSMUSG00000024236.18	chr18	4920540	5119299	protein_coding	Svil	4609	5008	2409	2642	3755	3635.65	-0.695428	0.0972908	-7.14794	8.81e-13	2.25e-11	0.617526
ENSMUSG00000073700.3	chr4	152008803	152017680	protein_coding	Klhl21	1145	1186	1727	1753	2385	1630.62	0.770763	0.107965	7.13898	9.4e-13	2.4e-11	1.70617
ENSMUSG00000001029.15	chr11	106377656	106388075	protein_coding	Icam2	466	514	149	178	174	294.251	-1.5055	0.211206	-7.12809	1.02e-12	2.6e-11	0.352209
ENSMUSG00000078566.8	chr7	138890836	138909519	protein_coding	Bnip3	1168	1294	8153	3142	8726	4471.93	2.46101	0.34542	7.1247	1.04e-12	2.66e-11	5.50603
ENSMUSG00000031963.8	chr9	23223076	23485200	protein_coding	Bmper	532	571	193	213	323	360.483	-1.17108	0.164597	-7.1148	1.12e-12	2.85e-11	0.44409
ENSMUSG00000040260.8	chr17	49456022	49564343	protein_coding	Daam2	2523	2753	860	565	1221	1556.4	-1.57545	0.221464	-7.11379	1.13e-12	2.86e-11	0.335539
ENSMUSG00000008090.14	chr5	108692382	108706924	protein_coding	Fgfrl1	2239	2493	925	637	1115	1463.05	-1.38029	0.194154	-7.10926	1.17e-12	2.95e-11	0.384142
ENSMUSG00000023927.15	chr17	51736187	51833290	protein_coding	Satb1	88	129	608	309	765	374.65	2.39055	0.336389	7.1065	1.19e-12	3.01e-11	5.24356
ENSMUSG00000069920.10	chr8	105252638	105255153	protein_coding	B3gnt9	714	855	2146	1531	2321	1517.05	1.39266	0.196083	7.10239	1.23e-12	3.09e-11	2.62562
ENSMUSG00000025558.19	chr14	121542046	121797837	protein_coding	Dock9	520	571	1272	1024	1423	964.702	1.22426	0.172637	7.09154	1.33e-12	3.34e-11	2.33636
ENSMUSG00000001119.7	chr10	76708792	76726168	protein_coding	Col6a1	50752	57354	17483	24981	25181	34835.6	-1.22088	0.172403	-7.08155	1.43e-12	3.58e-11	0.429021
ENSMUSG00000032988.4	chr15	79251014	79254761	protein_coding	Slc16a8	3	3	93	76	90	54.0525	4.89974	0.693936	7.06079	1.66e-12	4.15e-11	29.8516
ENSMUSG00000025104.13	chr7	81881251	81934473	protein_coding	Hdgfl3	780	737	220	299	309	465.947	-1.42695	0.202153	-7.05877	1.68e-12	4.21e-11	0.371916
ENSMUSG00000010051.15	chr9	107576927	107581710	protein_coding	Hyal1	251	251	446	526	668	426.189	1.14505	0.162492	7.04685	1.83e-12	4.58e-11	2.21154
ENSMUSG00000006651.8	chr7	30434982	30445535	protein_coding	Aplp1	701	780	1698	1322	1956	1291.62	1.19963	0.170313	7.04369	1.87e-12	4.67e-11	2.29681
ENSMUSG00000063142.15	chr14	23289431	24014491	protein_coding	Kcnma1	184	272	626	485	821	473.346	1.52952	0.217181	7.0426	1.89e-12	4.7e-11	2.8869
ENSMUSG00000038523.10	chr2	154547085	154550003	protein_coding	1700003F12Rik	82	84	247	273	282	195.754	1.7343	0.246346	7.04011	1.92e-12	4.78e-11	3.32718
ENSMUSG00000040183.13	chr4	32804035	32950841	protein_coding	Ankrd6	213	256	962	572	949	594.116	1.86635	0.26529	7.03512	1.99e-12	4.94e-11	3.64608
ENSMUSG00000072825.11	chr12	112720455	112746592	protein_coding	Cep170b	2091	2254	3569	3180	4693	3139.9	0.837675	0.119077	7.03474	2e-12	4.95e-11	1.78717
ENSMUSG00000028238.6	chr4	19876841	19922605	protein_coding	Atp6v0d2	6434	6681	12227	10941	20881	11195.5	1.15644	0.164462	7.03164	2.04e-12	5.05e-11	2.22906
ENSMUSG00000058756.13	chr11	98740638	98769006	protein_coding	Thra	1752	2107	975	997	1406	1428.36	-0.751112	0.106964	-7.02208	2.19e-12	5.4e-11	0.594145
ENSMUSG00000030711.16	chr7	126672865	126676432	protein_coding	Sult1a1	167	207	46	39	58	101.765	-1.94062	0.276411	-7.02077	2.21e-12	5.44e-11	0.260505
ENSMUSG00000044303.6	chr4	89274471	89294653	protein_coding	Cdkn2a	548	617	902	971	1231	850.726	0.860013	0.122587	7.01555	2.29e-12	5.64e-11	1.81506
ENSMUSG00000007207.10	chr5	135023482	135051100	protein_coding	Stx1a	224	289	66	75	79	144.823	-1.75975	0.251277	-7.00322	2.5e-12	6.14e-11	0.295299
ENSMUSG00000029436.9	chr5	129584169	129611099	protein_coding	Mmp17	2489	2880	626	328	954	1423.15	-2.0867	0.298696	-6.98605	2.83e-12	6.93e-11	0.235418
ENSMUSG00000005447.12	chr7	25295049	25297986	protein_coding	Pafah1b3	270	374	840	632	1093	636.078	1.43812	0.205981	6.9818	2.91e-12	7.13e-11	2.70967
ENSMUSG00000050910.5	chr11	115381916	115396132	protein_coding	Cdr2l	1155	1374	2462	2487	2763	2061.34	1.07573	0.15408	6.98164	2.92e-12	7.13e-11	2.10778
ENSMUSG00000089929.1	chr9	89199209	89207827	protein_coding	Bcl2a1b	332	423	676	990	1323	736.487	1.41258	0.202353	6.9808	2.94e-12	7.16e-11	2.66214
ENSMUSG00000039883.5	chr5	21543559	21575904	protein_coding	Lrrc17	75	98	433	252	429	258.963	2.14974	0.308486	6.9687	3.2e-12	7.79e-11	4.43749
ENSMUSG00000020399.14	chr11	46454935	46481255	protein_coding	Havcr2	289	396	608	634	942	566.531	1.11106	0.159541	6.96411	3.3e-12	8.03e-11	2.16004
ENSMUSG00000032118.16	chr9	36821864	36878924	protein_coding	Fez1	20	37	245	528	214	219.275	3.64936	0.524664	6.95561	3.51e-12	8.52e-11	12.5478
ENSMUSG00000039405.7	chr7	89507783	89527187	protein_coding	Prss23	4603	5089	2257	2393	3718	3553.05	-0.787484	0.113414	-6.94344	3.83e-12	9.27e-11	0.579354
ENSMUSG00000030616.16	chr7	90302252	90410719	protein_coding	Sytl2	890	1062	3584	2007	4107	2318.02	1.7559	0.252972	6.94106	3.89e-12	9.41e-11	3.37736
ENSMUSG00000021236.16	chr12	84373857	84409029	protein_coding	Entpd5	905	907	1474	1415	1961	1327.18	0.860342	0.123958	6.94061	3.9e-12	9.42e-11	1.81547
ENSMUSG00000053137.7	chr15	89142486	89149628	protein_coding	Mapk11	386	430	104	134	204	246.679	-1.4647	0.211165	-6.9363	4.02e-12	9.7e-11	0.36231
ENSMUSG00000026365.15	chr1	140084708	140183764	protein_coding	Cfh	12630	13640	6497	5538	7433	9086.01	-0.977736	0.141	-6.93431	4.08e-12	9.82e-11	0.507776
ENSMUSG00000055681.14	chr8	70302518	70312993	protein_coding	Cope	2507	2840	3505	3693	4902	3467.68	0.62148	0.0897157	6.92722	4.29e-12	1.03e-10	1.53845
ENSMUSG00000042428.6	chr15	80173721	80215519	protein_coding	Mgat3	697	764	280	309	331	473.324	-1.20815	0.174429	-6.92633	4.32e-12	1.04e-10	0.432823
ENSMUSG00000024186.15	chr17	26202951	26211324	protein_coding	Rgs11	102	88	246	249	324	201.865	1.54737	0.223516	6.92287	4.43e-12	1.06e-10	2.92284
ENSMUSG00000022512.3	chr16	26356642	26371841	protein_coding	Cldn1	109	97	4	10	14	46.0659	-3.47179	0.501498	-6.92284	4.43e-12	1.06e-10	0.0901338
ENSMUSG00000028184.12	chr3	148815583	148990555	protein_coding	Adgrl2	3478	3759	1977	1913	2624	2725.01	-0.708677	0.102374	-6.92247	4.44e-12	1.06e-10	0.611881
ENSMUSG00000001627.12	chr12	40201567	40248504	protein_coding	Ifrd1	1232	1477	2365	2506	2838	2090.28	0.971138	0.140315	6.92111	4.48e-12	1.07e-10	1.96039
ENSMUSG00000039607.16	chr9	116572746	117872584	protein_coding	Rbms3	2844	3051	1236	1547	1819	2079.51	-0.913473	0.132002	-6.92017	4.51e-12	1.07e-10	0.530905
ENSMUSG00000000753.15	chr11	75409769	75422701	protein_coding	Serpinf1	11348	13021	26681	28489	27552	21705.3	1.24073	0.179293	6.92016	4.51e-12	1.07e-10	2.36319
ENSMUSG00000000628.10	chr6	82725025	82774454	protein_coding	Hk2	2182	2125	3959	3518	6323	3562.51	1.09386	0.158071	6.92006	4.51e-12	1.07e-10	2.13445
ENSMUSG00000019843.14	chr10	39368855	39565381	protein_coding	Fyn	2289	2501	6202	4270	7112	4467.6	1.32284	0.191279	6.91577	4.65e-12	1.1e-10	2.50158
ENSMUSG00000046532.8	chrX	98148769	98323215	protein_coding	Ar	1103	1163	380	519	577	741.106	-1.17461	0.169878	-6.91447	4.7e-12	1.11e-10	0.443002
ENSMUSG00000031290.14	chrX	147470375	147554081	protein_coding	Lrch2	640	718	292	249	386	451.258	-1.11113	0.16083	-6.9087	4.89e-12	1.15e-10	0.462933
ENSMUSG00000003882.5	chr15	9505788	9530176	protein_coding	Il7r	1309	1491	2819	2420	4859	2520.2	1.26018	0.182446	6.90716	4.94e-12	1.16e-10	2.39526
ENSMUSG00000021719.9	chr13	104945904	105054930	protein_coding	Rgs7bp	324	403	86	114	169	214.532	-1.55301	0.224908	-6.90511	5.02e-12	1.18e-10	0.340798
ENSMUSG00000034768.4	chr11	102268743	102279462	protein_coding	Asb16	4	5	72	85	80	50.1548	4.18893	0.606801	6.90331	5.08e-12	1.19e-10	18.2387
ENSMUSG00000022475.19	chr15	97792664	97844502	protein_coding	Hdac7	2444	2621	1266	1249	1914	1872.7	-0.763736	0.110636	-6.90314	5.09e-12	1.19e-10	0.588969
ENSMUSG00000025473.16	chr7	139978932	139992562	protein_coding	Adam8	5316	6068	11869	9882	20772	10513.8	1.30732	0.189556	6.89673	5.32e-12	1.24e-10	2.47481
ENSMUSG00000034161.8	chr15	76457452	76459458	protein_coding	Scx	196	316	711	637	787	531.917	1.53391	0.222528	6.89314	5.46e-12	1.27e-10	2.8957
ENSMUSG00000071540.4	chr14	32659119	32685293	protein_coding	3425401B19Rik	71	89	332	269	296	215.44	1.96871	0.285769	6.88917	5.61e-12	1.31e-10	3.91418
ENSMUSG00000039031.16	chr10	26753421	26918648	protein_coding	Arhgap18	2969	3196	1602	1731	2408	2352.75	-0.66809	0.0970526	-6.88379	5.83e-12	1.36e-10	0.629339
ENSMUSG00000022150.16	chr15	6299788	6440712	protein_coding	Dab2	18229	19417	10626	10860	15514	14759	-0.5904	0.0859769	-6.86696	6.56e-12	1.52e-10	0.664159
ENSMUSG00000026399.12	chr1	130439027	130462744	protein_coding	Cd55	201	237	45	21	50	108.893	-2.47652	0.360898	-6.86211	6.78e-12	1.57e-10	0.179677
ENSMUSG00000000392.17	chr2	62500943	62574075	protein_coding	Fap	4319	5016	2269	1955	2553	3198.57	-1.00256	0.14615	-6.85982	6.89e-12	1.6e-10	0.499113
ENSMUSG00000019873.8	chr10	67009189	67096945	protein_coding	Reep3	8260	8992	4701	4518	6812	6572.8	-0.672375	0.0980378	-6.85832	6.97e-12	1.61e-10	0.627473
ENSMUSG00000031538.6	chr8	22757727	22782844	protein_coding	Plat	706	794	278	274	470	494.903	-1.13228	0.16512	-6.85727	7.02e-12	1.62e-10	0.456196
ENSMUSG00000024376.7	chr18	33796327	34006966	protein_coding	Epb41l4a	98	103	217	237	331	195.562	1.39949	0.204354	6.84837	7.47e-12	1.72e-10	2.63809
ENSMUSG00000039062.15	chr7	79821803	79861059	protein_coding	Anpep	8377	8802	12803	13111	21828	12760	0.890521	0.130077	6.84609	7.59e-12	1.74e-10	1.85384
ENSMUSG00000033585.5	chr7	62346569	62350262	protein_coding	Ndn	1104	1226	348	223	519	670.61	-1.68094	0.245538	-6.84597	7.6e-12	1.74e-10	0.311878
ENSMUSG00000068696.6	chr3	116249654	116253503	protein_coding	Gpr88	11	7	101	67	194	73.0524	3.70663	0.542361	6.83425	8.24e-12	1.89e-10	13.0559
ENSMUSG00000022836.11	chr16	34745210	35002420	protein_coding	Mylk	18760	22172	6067	3975	9819	11881.3	-1.63645	0.239632	-6.82902	8.55e-12	1.96e-10	0.321647
ENSMUSG00000011148.14	chr12	112620045	112641360	protein_coding	Adssl1	465	565	792	810	1193	756.521	0.876654	0.128572	6.81839	9.21e-12	2.1e-10	1.83611
ENSMUSG00000007908.14	chr9	76014855	76136350	protein_coding	Hmgcll1	761	838	377	373	506	565.179	-0.905339	0.13284	-6.81524	9.41e-12	2.15e-10	0.533907
ENSMUSG00000029290.12	chr5	105876565	105915818	protein_coding	Zfp326	1240	1350	512	622	871	905.004	-0.941309	0.138169	-6.81274	9.58e-12	2.18e-10	0.52076
ENSMUSG00000033991.9	chr13	76098734	76190316	protein_coding	Ttc37	1292	1526	2370	2073	3148	2066.89	0.872018	0.128196	6.80222	1.03e-11	2.34e-10	1.83022
ENSMUSG00000027217.13	chr2	93201760	93334505	protein_coding	Tspan18	1700	2010	446	213	612	975.433	-2.12877	0.312983	-6.80156	1.03e-11	2.35e-10	0.228652
ENSMUSG00000026307.12	chr1	91298338	91321075	protein_coding	Scly	1246	1507	1916	2319	3040	1985.83	0.840624	0.123648	6.79854	1.06e-11	2.39e-10	1.79082
ENSMUSG00000048450.10	chr5	37820485	37824583	protein_coding	Msx1	392	352	117	97	165	222.001	-1.54867	0.227969	-6.79335	1.1e-11	2.48e-10	0.341825
ENSMUSG00000035373.2	chr11	82045712	82047525	protein_coding	Ccl7	185	189	390	609	640	401.89	1.57398	0.23197	6.78529	1.16e-11	2.62e-10	2.97726
ENSMUSG00000027639.16	chr2	157097533	157135265	protein_coding	Samhd1	11749	13543	6114	6589	10042	9448.85	-0.726222	0.107052	-6.78384	1.17e-11	2.64e-10	0.604485
ENSMUSG00000039137.18	chr4	63414910	63495991	protein_coding	Whrn	244	359	1045	762	968	684.069	1.68509	0.24883	6.77203	1.27e-11	2.86e-10	3.2156
ENSMUSG00000029762.6	chr6	34354119	34368463	protein_coding	Akr1b8	1426	1527	3039	2378	4446	2526.4	1.16245	0.171852	6.76424	1.34e-11	3.01e-10	2.23836
ENSMUSG00000036040.14	chr2	27079379	27108981	protein_coding	Adamtsl2	4	3	79	57	94	47.4492	4.479	0.662311	6.76268	1.35e-11	3.04e-10	22.3004
ENSMUSG00000035305.5	chr4	100095791	100444765	protein_coding	Ror1	670	711	161	104	281	376.82	-1.9418	0.287158	-6.76212	1.36e-11	3.05e-10	0.260292
ENSMUSG00000023830.14	chr17	12682406	12769664	protein_coding	Igf2r	17611	17689	8539	8515	13420	12969.8	-0.789695	0.116871	-6.75699	1.41e-11	3.15e-10	0.578467
ENSMUSG00000028698.13	chr4	116221618	116303056	protein_coding	Pik3r3	2146	2381	748	516	1150	1360.74	-1.49363	0.221244	-6.75107	1.47e-11	3.28e-10	0.355118
ENSMUSG00000033910.13	chr3	82092427	82145789	protein_coding	Gucy1a1	2877	3395	860	438	1146	1708.85	-1.93785	0.287538	-6.73945	1.59e-11	3.54e-10	0.261005
ENSMUSG00000074785.5	chr10	94790866	94944835	protein_coding	Plxnc1	3665	3985	5412	5114	7479	5092.37	0.672954	0.0999121	6.73546	1.63e-11	3.64e-10	1.59433
ENSMUSG00000032062.2	chr9	50739691	50746536	protein_coding	2310030G06Rik	5	14	108	74	115	63.5608	3.43603	0.51055	6.73005	1.7e-11	3.77e-10	10.823
ENSMUSG00000054717.7	chr8	57511907	57515999	protein_coding	Hmgb2	2244	2613	888	745	1486	1561.41	-1.22508	0.182062	-6.72892	1.71e-11	3.79e-10	0.427774
ENSMUSG00000042249.11	chr5	112910482	113015791	protein_coding	Grk3	433	479	185	190	260	305.731	-1.08199	0.16084	-6.72715	1.73e-11	3.83e-10	0.472375
ENSMUSG00000025140.15	chr11	120635712	120643769	protein_coding	Pycr1	628	759	1612	1459	1639	1231.98	1.23727	0.184009	6.72395	1.77e-11	3.91e-10	2.35751
ENSMUSG00000058145.16	chr7	66839735	67153171	protein_coding	Adamts17	127	101	479	336	452	303.324	1.93122	0.287262	6.72285	1.78e-11	3.93e-10	3.81377
ENSMUSG00000003227.4	chr10	58600789	58675654	protein_coding	Edar	65	77	3	3	6	30.1282	-4.13653	0.616383	-6.71096	1.93e-11	4.26e-10	0.0568567
ENSMUSG00000030036.8	chr6	83115496	83118898	protein_coding	Mogs	1431	1603	2414	2708	3058	2246.61	0.887366	0.132464	6.69891	2.1e-11	4.62e-10	1.8498
ENSMUSG00000039713.17	chr4	152072498	152115400	protein_coding	Plekhg5	1033	1196	560	556	748	810.056	-0.812348	0.121319	-6.69596	2.14e-11	4.7e-10	0.569454
ENSMUSG00000004347.17	chr6	56069804	56652487	protein_coding	Pde1c	19	24	90	109	128	74.0135	2.37587	0.354824	6.69592	2.14e-11	4.7e-10	5.1905
ENSMUSG00000046402.10	chr9	98422961	98446575	protein_coding	Rbp1	277	281	48	74	110	154.972	-1.85508	0.277184	-6.69258	2.19e-11	4.8e-10	0.276418
ENSMUSG00000027230.9	chr2	91982328	92024502	protein_coding	Creb3l1	4745	5866	16369	9751	22272	11611.9	1.61545	0.241417	6.69153	2.21e-11	4.83e-10	3.06408
ENSMUSG00000043079.17	chr18	60593973	60660142	protein_coding	Synpo	5385	6225	1822	1363	3159	3507.3	-1.46849	0.219565	-6.68817	2.26e-11	4.93e-10	0.361361
ENSMUSG00000032500.10	chr9	111439081	111489118	protein_coding	Dclk3	92	64	1	1	4	32.111	-5.3092	0.796962	-6.6618	2.7e-11	5.89e-10	0.0252215
ENSMUSG00000045551.7	chr17	17876471	17883940	protein_coding	Fpr1	129	122	16	24	29	63.1601	-2.43366	0.365321	-6.66171	2.71e-11	5.89e-10	0.185095
ENSMUSG00000037664.13	chr7	143458339	143461050	protein_coding	Cdkn1c	583	719	1419	1109	2170	1178.35	1.2744	0.191499	6.65486	2.84e-11	6.16e-10	2.41898
ENSMUSG00000024533.17	chr18	67488209	67610790	protein_coding	Spire1	1143	1235	2443	1899	3517	2019.64	1.14924	0.172855	6.64861	2.96e-11	6.42e-10	2.21797
ENSMUSG00000018001.18	chr5	143622447	143710250	protein_coding	Cyth3	3529	3954	1879	2173	2831	2840.04	-0.681412	0.102528	-6.64608	3.01e-11	6.52e-10	0.623555
ENSMUSG00000041548.4	chr5	116408491	116422864	protein_coding	Hspb8	356	441	629	784	1114	654.623	1.09384	0.1646	6.64545	3.02e-11	6.54e-10	2.13441
ENSMUSG00000000823.16	chr2	181582103	181592803	protein_coding	Zfp512b	1347	1625	741	790	1071	1100.72	-0.749238	0.112782	-6.64326	3.07e-11	6.63e-10	0.594918
ENSMUSG00000043832.13	chr6	122952515	122969875	protein_coding	Clec4a3	966	1201	523	517	704	772.738	-0.865794	0.130481	-6.6354	3.24e-11	6.98e-10	0.548744
ENSMUSG00000018102.5	chr13	23684199	23692908	protein_coding	H2bc4	1901	2115	2891	2762	3836	2686.98	0.684441	0.103432	6.61731	3.66e-11	7.88e-10	1.60708
ENSMUSG00000073409.12	chr17	35424850	35430055	protein_coding	H2-Q6	1420	1811	2905	2747	3396	2459.61	0.948495	0.1434	6.61432	3.73e-11	8.02e-10	1.92986
ENSMUSG00000031790.8	chr8	95352268	95375080	protein_coding	Mmp15	515	601	190	117	213	322.82	-1.65492	0.250296	-6.61188	3.79e-11	8.14e-10	0.317555
ENSMUSG00000006494.11	chr2	71873224	71903858	protein_coding	Pdk1	1905	2112	5131	3415	6615	3797.98	1.34854	0.204075	6.60806	3.89e-11	8.34e-10	2.54654
ENSMUSG00000030433.15	chr7	4940512	4964406	protein_coding	Sbk2	1	8	66	67	143	54.8438	4.35192	0.65926	6.60122	4.08e-11	8.73e-10	20.4201
ENSMUSG00000010307.7	chr7	47050601	47054777	protein_coding	Tmem86a	10921	12399	4110	5851	6434	7856.11	-1.06199	0.160988	-6.59672	4.2e-11	8.98e-10	0.47897
ENSMUSG00000032624.16	chr17	83350931	83480361	protein_coding	Eml4	2337	2602	1371	1369	1920	1898.79	-0.643926	0.0976397	-6.59492	4.25e-11	9.08e-10	0.639969
ENSMUSG00000019326.14	chr11	101330605	101341938	protein_coding	Aoc3	3464	3867	1516	1109	2108	2374.04	-1.20363	0.182569	-6.59277	4.32e-11	9.19e-10	0.43418
ENSMUSG00000033917.15	chr7	118688545	118705778	protein_coding	Gde1	1433	1558	2788	2256	3843	2351.39	1.00272	0.152189	6.58869	4.44e-11	9.44e-10	2.00378
ENSMUSG00000051367.8	chr12	73040015	73053887	protein_coding	Six1	1355	1517	632	764	909	1025.29	-0.87145	0.132331	-6.58537	4.54e-11	9.64e-10	0.546597
ENSMUSG00000037759.6	chr14	44988195	45003820	protein_coding	Ptger2	157	221	354	409	540	333.213	1.2304	0.186864	6.58446	4.57e-11	9.68e-10	2.34632
ENSMUSG00000036565.7	chr5	140620578	140649031	protein_coding	Ttyh3	6135	6605	3265	3423	5169	4848.27	-0.676419	0.102745	-6.58345	4.6e-11	9.73e-10	0.625717
ENSMUSG00000066877.11	chr1	43444579	43570515	protein_coding	Nck2	1187	1359	630	623	939	934.129	-0.781548	0.118878	-6.57436	4.89e-11	1.03e-09	0.581742
ENSMUSG00000021260.8	chr12	108306270	108330869	protein_coding	Hhipl1	623	670	1113	1336	1432	1038.31	1.04184	0.158567	6.57039	5.02e-11	1.06e-09	2.05886
ENSMUSG00000075701.9	chr7	66079649	66089405	protein_coding	Selenos	2160	2554	3793	4547	4888	3596.25	0.948789	0.144427	6.56932	5.05e-11	1.07e-09	1.93025
ENSMUSG00000073418.4	chr17	34728380	34743882	protein_coding	C4b	250	253	62	81	77	143.645	-1.73763	0.264532	-6.56869	5.08e-11	1.07e-09	0.299862
ENSMUSG00000022537.18	chr16	30511855	30550842	protein_coding	Tmem44	299	288	76	81	140	173.713	-1.5699	0.239	-6.56862	5.08e-11	1.07e-09	0.336831
ENSMUSG00000041078.7	chr14	34820108	35583379	protein_coding	Grid1	65	73	0	0	0	27.0613	-8.50719	1.29522	-6.56814	5.09e-11	1.07e-09	0.00274841
ENSMUSG00000000440.12	chr6	115360951	115490399	protein_coding	Pparg	2140	2439	1153	1093	1728	1684.99	-0.773015	0.117714	-6.56691	5.14e-11	1.08e-09	0.585193
ENSMUSG00000030249.15	chr6	142587862	142702315	protein_coding	Abcc9	1036	1088	440	364	653	705.012	-1.11992	0.170571	-6.56568	5.18e-11	1.08e-09	0.46012
ENSMUSG00000027737.10	chr3	49892526	50443614	protein_coding	Slc7a11	613	596	1230	1660	1555	1141.24	1.33836	0.204005	6.56042	5.37e-11	1.12e-09	2.52863
ENSMUSG00000020875.9	chr11	96271457	96276595	protein_coding	Hoxb9	138	120	315	345	383	262.05	1.46571	0.223663	6.55317	5.63e-11	1.17e-09	2.76199
ENSMUSG00000016918.15	chr1	12692277	12861192	protein_coding	Sulf1	3343	3648	1407	1804	2411	2485.9	-0.88525	0.135091	-6.55298	5.64e-11	1.17e-09	0.541394
ENSMUSG00000048814.11	chr1	38793645	38836711	protein_coding	Lonrf2	173	180	37	46	41	94.7421	-2.04814	0.312629	-6.55134	5.7e-11	1.19e-09	0.241796
ENSMUSG00000041774.16	chr16	17144621	17160701	protein_coding	Ydjc	170	204	416	425	475	340.214	1.27887	0.195846	6.52999	6.58e-11	1.36e-09	2.42649
ENSMUSG00000005583.16	chr13	83504034	83667080	protein_coding	Mef2c	3483	4170	9578	6383	12554	7151.58	1.33123	0.203866	6.52991	6.58e-11	1.36e-09	2.51617
ENSMUSG00000057193.8	chr9	21320698	21355028	protein_coding	Slc44a2	3644	4341	2176	2339	3117	3087.32	-0.621654	0.0952411	-6.52716	6.7e-11	1.39e-09	0.649925
ENSMUSG00000031765.8	chr8	94179082	94180327	protein_coding	Mt1	2215	2333	3443	5077	6528	3867.13	1.14992	0.176217	6.52557	6.77e-11	1.4e-09	2.21901
ENSMUSG00000019970.15	chr10	21882184	21999903	protein_coding	Sgk1	1703	1862	5146	3323	8596	4011.46	1.6582	0.254138	6.52479	6.81e-11	1.41e-09	3.15622
ENSMUSG00000062963.10	chr1	171288563	171295024	protein_coding	Ufc1	2084	2374	3032	2979	4122	2899.87	0.628009	0.0963084	6.52081	6.99e-11	1.44e-09	1.54543
ENSMUSG00000073565.5	chr18	51117733	51420044	protein_coding	Prr16	216	178	45	36	65	106.82	-2.01338	0.309195	-6.51169	7.43e-11	1.53e-09	0.247692
ENSMUSG00000042406.8	chr15	80255184	80257541	protein_coding	Atf4	6092	7010	11884	13356	13551	10461.8	1.03537	0.159019	6.51098	7.47e-11	1.53e-09	2.04964
ENSMUSG00000044667.12	chr3	117319139	117360876	protein_coding	Plppr4	16	26	358	95	317	163.131	3.66016	0.562208	6.51034	7.5e-11	1.54e-09	12.6421
ENSMUSG00000010830.8	chr15	79516411	79527739	protein_coding	Kdelr3	1573	1818	4866	2989	6211	3453.53	1.48472	0.228072	6.50989	7.52e-11	1.54e-09	2.79863
ENSMUSG00000000318.16	chr11	70156197	70170834	protein_coding	Clec10a	1312	1473	641	498	719	920.705	-1.13034	0.173712	-6.50698	7.67e-11	1.57e-09	0.456809
ENSMUSG00000053414.8	chr16	90386013	90499553	protein_coding	Hunk	130	162	20	14	40	71.261	-2.57463	0.39587	-6.50373	7.84e-11	1.6e-09	0.167864
ENSMUSG00000041361.13	chr9	71504347	71592360	protein_coding	Myzap	257	316	78	76	139	169.353	-1.54593	0.237734	-6.50276	7.89e-11	1.61e-09	0.342476
ENSMUSG00000034881.8	chr10	81328731	81335172	protein_coding	Tbxa2r	186	214	51	30	60	106.502	-2.06447	0.317516	-6.50195	7.93e-11	1.61e-09	0.239073
ENSMUSG00000024600.8	chr18	58556257	58612773	protein_coding	Slc27a6	26	36	111	125	255	106.543	2.38331	0.366922	6.49541	8.28e-11	1.68e-09	5.21733
ENSMUSG00000045790.10	chr5	52374651	52471521	protein_coding	Ccdc149	173	210	523	694	560	440.057	1.69758	0.261533	6.49089	8.53e-11	1.73e-09	3.24357
ENSMUSG00000028832.11	chr4	134468320	134473843	protein_coding	Stmn1	2454	2904	1020	1337	1782	1868.54	-0.940835	0.144975	-6.48965	8.6e-11	1.74e-09	0.520931
ENSMUSG00000027074.14	chr2	84936579	84958509	protein_coding	Slc43a3	1042	1171	506	459	761	775.373	-0.929446	0.143243	-6.4886	8.66e-11	1.75e-09	0.52506
ENSMUSG00000014158.12	chr5	114622152	114658421	protein_coding	Trpv4	718	876	1421	1209	2023	1234.53	0.980177	0.151066	6.4884	8.68e-11	1.75e-09	1.97271
ENSMUSG00000032198.9	chr9	21799860	21852635	protein_coding	Dock6	1393	1568	771	724	1079	1093.33	-0.764154	0.117773	-6.48838	8.68e-11	1.75e-09	0.588798
ENSMUSG00000033082.10	chr6	129424772	129452000	protein_coding	Clec1a	147	165	36	40	43	85.3093	-1.93637	0.298938	-6.47749	9.33e-11	1.88e-09	0.261273
ENSMUSG00000041592.16	chr11	113776374	114067046	protein_coding	Sdk2	1141	1285	2363	1933	2755	1894.87	0.991581	0.153087	6.47724	9.34e-11	1.88e-09	1.98836
ENSMUSG00000019188.16	chr2	152669461	152708670	protein_coding	H13	4794	5417	7354	8452	9722	7143.66	0.775658	0.119771	6.47618	9.41e-11	1.89e-09	1.71197
ENSMUSG00000050967.5	chr1	39618406	39651474	protein_coding	Creg2	209	201	428	383	676	373.588	1.27631	0.197114	6.47501	9.48e-11	1.9e-09	2.42219
ENSMUSG00000029761.16	chr6	34598500	34775473	protein_coding	Cald1	50749	58394	24348	21434	38925	38042.7	-0.945709	0.146079	-6.47396	9.55e-11	1.91e-09	0.519174
ENSMUSG00000024620.11	chr18	61045150	61085061	protein_coding	Pdgfrb	18705	19962	7391	10115	11115	13336.9	-0.987965	0.152694	-6.47022	9.79e-11	1.96e-09	0.504188
ENSMUSG00000034853.16	chr4	106744555	106804998	protein_coding	Acot11	398	370	756	785	906	646.366	1.12341	0.173631	6.47008	9.79e-11	1.96e-09	2.17861
ENSMUSG00000030111.9	chr6	121635376	121679227	protein_coding	A2m	4	7	59	77	76	45.0974	3.73331	0.577669	6.46272	1.03e-10	2.05e-09	13.2996
ENSMUSG00000046295.13	chr8	71406010	71409904	protein_coding	Ankle1	237	285	63	72	123	152.508	-1.59725	0.24716	-6.46244	1.03e-10	2.05e-09	0.330506
ENSMUSG00000005667.8	chr6	83305691	83325908	protein_coding	Mthfd2	2081	2421	4757	5067	4900	3895.62	1.18746	0.184142	6.44864	1.13e-10	2.25e-09	2.27752
ENSMUSG00000029108.14	chr5	57717967	58133230	protein_coding	Pcdh7	626	746	1494	1179	1674	1145.37	1.12107	0.173938	6.4452	1.15e-10	2.29e-09	2.17507
ENSMUSG00000098557.1	chr14	102976581	102982637	protein_coding	Kctd12	16366	17627	7083	5919	11397	11460.8	-1.06428	0.165269	-6.4397	1.2e-10	2.38e-09	0.47821
ENSMUSG00000064262.7	chr6	48647234	48660875	protein_coding	Gimap8	242	285	74	77	130	158.332	-1.48278	0.230338	-6.43741	1.22e-10	2.41e-09	0.357799
ENSMUSG00000019590.16	chr11	105933702	105953336	protein_coding	Cyb561	70	72	202	321	277	190.451	1.95567	0.304336	6.42601	1.31e-10	2.59e-09	3.87895
ENSMUSG00000050271.12	chr8	36094828	36147787	protein_coding	Prag1	1179	1262	596	663	858	902.447	-0.76522	0.119135	-6.42314	1.33e-10	2.64e-09	0.588364
ENSMUSG00000019579.13	chr17	56175744	56183920	protein_coding	Mydgf	1981	2315	3021	2858	4231	2855.66	0.674205	0.105026	6.41943	1.37e-10	2.7e-09	1.59572
ENSMUSG00000042377.8	chr11	61684091	61709951	protein_coding	Fam83g	3	7	75	68	71	45.794	3.90238	0.608576	6.41231	1.43e-10	2.82e-09	14.9532
ENSMUSG00000066571.13	chr7	34236707	34313551	protein_coding	4931406P16Rik	2209	2578	1310	1363	1900	1849.02	-0.62604	0.0976645	-6.41011	1.45e-10	2.86e-09	0.647953
ENSMUSG00000030737.17	chr7	99657804	99711340	protein_coding	Slco2b1	662	686	1318	1058	1828	1098.94	1.0699	0.167056	6.40446	1.51e-10	2.97e-09	2.09929
ENSMUSG00000050493.8	chr4	129576815	129578549	protein_coding	Fam167b	273	345	53	93	117	172.499	-1.80415	0.281882	-6.40036	1.55e-10	3.04e-09	0.28635
ENSMUSG00000046280.9	chr3	89831370	89858834	protein_coding	She	286	374	90	121	123	196.322	-1.52317	0.238066	-6.3981	1.57e-10	3.08e-09	0.34792
ENSMUSG00000030284.11	chr6	113483297	113493343	protein_coding	Creld1	1159	1311	2171	2870	2813	2076.09	1.13143	0.177035	6.39103	1.65e-10	3.22e-09	2.19076
ENSMUSG00000034911.8	chr8	71384272	71395802	protein_coding	Ushbp1	304	361	80	120	111	193.191	-1.63699	0.25623	-6.38874	1.67e-10	3.27e-09	0.321528
ENSMUSG00000031530.6	chr8	34807297	34819894	protein_coding	Dusp4	517	617	818	928	1376	838.62	0.889825	0.139326	6.38665	1.7e-10	3.31e-09	1.85295
ENSMUSG00000031340.8	chrX	72255999	72274803	protein_coding	Gabre	244	254	82	83	117	154.093	-1.38405	0.217003	-6.37804	1.79e-10	3.49e-09	0.383142
ENSMUSG00000057766.14	chr18	12252362	12305797	protein_coding	Ankrd29	273	284	87	54	86	155.429	-1.84201	0.289231	-6.36864	1.91e-10	3.71e-09	0.278933
ENSMUSG00000095609.2	chr13	120034605	120052194	protein_coding	Gm21188	681	729	331	288	417	484.5	-1.00142	0.157395	-6.36243	1.99e-10	3.86e-09	0.499509
ENSMUSG00000020422.14	chr11	8431652	8664681	protein_coding	Tns3	27301	29463	14198	16229	23100	21748	-0.656553	0.103218	-6.36085	2.01e-10	3.89e-09	0.634392
ENSMUSG00000024793.14	chr4	152115934	152120119	protein_coding	Tnfrsf25	109	138	18	23	16	60.1115	-2.63509	0.414625	-6.35536	2.08e-10	4.03e-09	0.160975
ENSMUSG00000024868.8	chr19	30545863	30549665	protein_coding	Dkk1	1	0	433	192	343	198.25	9.39068	1.47804	6.35349	2.1e-10	4.07e-09	671.24
ENSMUSG00000035673.10	chr10	80056992	80105571	protein_coding	Sbno2	3231	3738	4346	4611	6149	4383.82	0.559287	0.0880284	6.35349	2.1e-10	4.07e-09	1.47354
ENSMUSG00000031714.9	chr8	80764438	80880519	protein_coding	Gab1	1816	1987	1032	970	1417	1428.42	-0.71477	0.112539	-6.35133	2.13e-10	4.12e-09	0.609302
ENSMUSG00000022181.16	chr15	4727175	4814967	protein_coding	C6	75	69	1	1	1	29.0159	-6.14825	0.968393	-6.34892	2.17e-10	4.18e-09	0.0140991
ENSMUSG00000021665.9	chr13	97176331	97198357	protein_coding	Hexb	4622	5202	7577	6852	11780	7096.04	0.839426	0.132294	6.34515	2.22e-10	4.28e-09	1.78934
ENSMUSG00000031451.6	chr8	13465374	13494490	protein_coding	Gas6	46582	53291	28231	25656	38800	38044.7	-0.6687	0.105506	-6.33803	2.33e-10	4.47e-09	0.629073
ENSMUSG00000035941.15	chr9	85687360	85749334	protein_coding	Ibtk	2031	2157	3791	4109	4294	3302.63	1.00682	0.158906	6.33593	2.36e-10	4.53e-09	2.00947
ENSMUSG00000020241.13	chr10	76595762	76623630	protein_coding	Col6a2	41710	47284	16709	22894	23152	30118.4	-1.04635	0.165207	-6.33359	2.4e-10	4.58e-09	0.484191
ENSMUSG00000021536.7	chr13	68620043	68999541	protein_coding	Adcy2	801	1019	417	390	601	635.373	-0.930771	0.146965	-6.33329	2.4e-10	4.58e-09	0.524578
ENSMUSG00000052353.13	chr7	83932857	84086502	protein_coding	Cemip	2191	2480	6464	3987	8840	4719.31	1.46941	0.232014	6.33327	2.4e-10	4.58e-09	2.76908
ENSMUSG00000022661.14	chr16	45382135	45409053	protein_coding	Cd200	3009	3718	7709	5369	9867	5879.07	1.20955	0.190984	6.33324	2.4e-10	4.58e-09	2.31265
ENSMUSG00000032336.17	chr9	58582240	58657955	protein_coding	Nptn	12719	14756	7614	7905	11695	10780.8	-0.580694	0.0917105	-6.33181	2.42e-10	4.62e-09	0.668642
ENSMUSG00000102752.1	chr1	170298199	170306332	protein_coding	Gm7694	290	281	99	84	132	175.246	-1.42472	0.225295	-6.32379	2.55e-10	4.86e-09	0.372493
ENSMUSG00000033021.16	chr1	75435930	75443179	protein_coding	Gmppa	1564	1744	2134	2279	3009	2132.57	0.608189	0.0962135	6.32125	2.59e-10	4.93e-09	1.52434
ENSMUSG00000038235.4	chr1	171437535	171464603	protein_coding	F11r	681	741	284	335	359	476.928	-1.08457	0.171749	-6.31485	2.7e-10	5.13e-09	0.471534
ENSMUSG00000034265.8	chr17	5492557	5753811	protein_coding	Zdhhc14	827	916	1570	1426	1811	1313.14	0.920247	0.14574	6.31429	2.71e-10	5.14e-09	1.89244
ENSMUSG00000049721.14	chr11	3983636	3999326	protein_coding	Gal3st1	27	12	113	111	144	81.7992	2.6662	0.422293	6.31362	2.73e-10	5.16e-09	6.34754
ENSMUSG00000020576.10	chr12	13269133	13583811	protein_coding	Nbas	1657	1744	2808	2739	3329	2461.51	0.838943	0.13289	6.31307	2.74e-10	5.17e-09	1.78874
ENSMUSG00000019467.15	chr10	127182525	127190083	protein_coding	Arhgef25	3038	3801	1681	1921	2393	2537.26	-0.740909	0.117467	-6.30735	2.84e-10	5.36e-09	0.598362
ENSMUSG00000050860.6	chr11	95824499	95832140	protein_coding	Phospho1	135	181	337	304	533	292.873	1.32223	0.209659	6.30657	2.85e-10	5.38e-09	2.50052
ENSMUSG00000007653.12	chr11	42419757	42629028	protein_coding	Gabrb2	2	3	89	46	95	47.0703	4.97182	0.788592	6.30469	2.89e-10	5.44e-09	31.3811
ENSMUSG00000034799.16	chr8	71624417	71671757	protein_coding	Unc13a	352	336	1020	648	1278	721.107	1.52665	0.242421	6.29753	3.02e-10	5.69e-09	2.88117
ENSMUSG00000046223.10	chr7	24462484	24475968	protein_coding	Plaur	970	1086	1640	1452	2345	1482.33	0.83563	0.132706	6.29688	3.04e-10	5.7e-09	1.78464
ENSMUSG00000020766.4	chr11	116008457	116012719	protein_coding	Galk1	1156	1421	2602	1986	3585	2123.87	1.09933	0.174596	6.29643	3.05e-10	5.71e-09	2.14255
ENSMUSG00000093661.1	chr6	99625135	99666771	protein_coding	Eif4e3	1064	1319	565	629	825	869.043	-0.794694	0.126253	-6.29447	3.08e-10	5.78e-09	0.576465
ENSMUSG00000052920.16	chr19	30564489	31765033	protein_coding	Prkg1	1122	1264	486	530	856	835.665	-0.929486	0.147933	-6.28316	3.32e-10	6.2e-09	0.525045
ENSMUSG00000032497.19	chr9	111117592	111225668	protein_coding	Lrrfip2	1769	1988	2888	2562	4053	2625.84	0.773697	0.123163	6.28192	3.34e-10	6.25e-09	1.70965
ENSMUSG00000031785.16	chr8	94974751	95014217	protein_coding	Adgrg1	339	376	125	152	188	233.165	-1.17974	0.187916	-6.27799	3.43e-10	6.4e-09	0.441432
ENSMUSG00000003541.6	chr17	35821684	35822923	protein_coding	Ier3	468	526	1706	1047	3406	1370.25	2.0077	0.320006	6.27394	3.52e-10	6.56e-09	4.02141
ENSMUSG00000072941.5	chr5	52363791	52371418	protein_coding	Sod3	4436	5266	2088	2594	3560	3531.1	-0.803908	0.128344	-6.26371	3.76e-10	6.99e-09	0.572795
ENSMUSG00000014077.13	chr2	119547697	119587027	protein_coding	Chp1	6131	7014	3682	3841	5602	5182.18	-0.56824	0.0907641	-6.26063	3.83e-10	7.12e-09	0.674439
ENSMUSG00000019539.11	chr7	45082913	45092221	protein_coding	Rcn3	6356	7793	15891	11937	16756	11790.8	1.12	0.17914	6.25207	4.05e-10	7.51e-09	2.17346
ENSMUSG00000033715.15	chr13	4049011	4090688	protein_coding	Akr1c14	177	183	48	50	51	101.174	-1.81384	0.290394	-6.24615	4.21e-10	7.79e-09	0.284432
ENSMUSG00000050335.17	chr14	47367751	47386160	protein_coding	Lgals3	22944	26644	38798	39314	72889	39146.5	1.01422	0.16245	6.24329	4.28e-10	7.93e-09	2.01982
ENSMUSG00000037408.10	chr1	36471620	36508764	protein_coding	Cnnm4	582	611	1279	1030	1412	986.204	1.09584	0.175544	6.24252	4.31e-10	7.96e-09	2.13737
ENSMUSG00000054720.12	chr5	105519388	105613018	protein_coding	Lrrc8c	1693	1793	730	935	1146	1245.56	-0.872926	0.139935	-6.23807	4.43e-10	8.18e-09	0.546038
ENSMUSG00000039787.13	chr2	29869164	29882840	protein_coding	Cercam	2132	2466	3867	3366	4659	3292.51	0.823274	0.132248	6.22522	4.81e-10	8.86e-09	1.76942
ENSMUSG00000027313.3	chr2	119351229	119354381	protein_coding	Chac1	351	456	1716	1219	1181	1015.32	1.85833	0.298558	6.22437	4.83e-10	8.9e-09	3.62588
ENSMUSG00000062960.10	chr5	75932827	75978458	protein_coding	Kdr	2263	2611	987	744	1487	1587.86	-1.1779	0.189284	-6.22289	4.88e-10	8.97e-09	0.441996
ENSMUSG00000024590.8	chr18	56707813	56753424	protein_coding	Lmnb1	1991	2463	643	707	1390	1400.33	-1.30152	0.209386	-6.21589	5.1e-10	9.37e-09	0.405698
ENSMUSG00000002831.14	chr17	56100591	56109803	protein_coding	Plin4	582	598	861	1080	1548	919.972	0.984731	0.158688	6.20544	5.45e-10	1e-08	1.97894
ENSMUSG00000021583.7	chr13	74639568	74693201	protein_coding	Erap1	2974	3190	1704	1816	2525	2413.97	-0.592677	0.0955834	-6.20062	5.62e-10	1.03e-08	0.663111
ENSMUSG00000029777.10	chr6	55038007	55079500	protein_coding	Gars	5514	6127	9835	10082	11186	8596.71	0.88201	0.142258	6.20009	5.64e-10	1.03e-08	1.84294
ENSMUSG00000041654.15	chr11	113244853	113650079	protein_coding	Slc39a11	1328	1429	1768	2026	2723	1838.18	0.675958	0.109154	6.19271	5.91e-10	1.08e-08	1.59766
ENSMUSG00000036427.5	chr7	34201330	34230336	protein_coding	Gpi1	10231	11433	13617	13784	20942	13828.8	0.588084	0.0950223	6.18891	6.06e-10	1.1e-08	1.50325
ENSMUSG00000025395.14	chr10	128015168	128030037	protein_coding	Prim1	448	527	203	217	312	336.274	-0.977345	0.158129	-6.18068	6.38e-10	1.16e-08	0.507914
ENSMUSG00000032816.15	chr9	65101486	65137940	protein_coding	Igdcc4	967	983	2335	1605	2864	1741	1.23886	0.20059	6.17608	6.57e-10	1.2e-08	2.36012
ENSMUSG00000032596.14	chr9	107975505	107984060	protein_coding	Uba7	1525	1745	824	935	1242	1238.9	-0.684735	0.110901	-6.17427	6.65e-10	1.21e-08	0.62212
ENSMUSG00000072294.5	chr14	99870632	100284679	protein_coding	Klf12	271	307	954	553	1108	635.164	1.61821	0.262388	6.16725	6.95e-10	1.26e-08	3.06995
ENSMUSG00000051550.10	chr7	4983483	4996158	protein_coding	Zfp579	677	786	361	354	489	527.4	-0.837349	0.13578	-6.16694	6.96e-10	1.26e-08	0.559671
ENSMUSG00000045103.19	chrX	82948870	85206141	protein_coding	Dmd	391	407	113	109	218	242.25	-1.45394	0.235981	-6.16127	7.22e-10	1.31e-08	0.365023
ENSMUSG00000030607.7	chr7	79053483	79115099	protein_coding	Acan	6	7	1061	125	1020	440.104	6.83956	1.11042	6.15942	7.3e-10	1.32e-08	114.529
ENSMUSG00000067780.3	chr1	17601901	17630939	protein_coding	Pi15	1303	1289	55	11	67	536.115	-4.88012	0.794324	-6.14373	8.06e-10	1.45e-08	0.0339578
ENSMUSG00000068196.5	chr16	57624258	57754737	protein_coding	Col8a1	98237	111273	32926	17562	46904	60141	-1.69209	0.275618	-6.13927	8.29e-10	1.49e-08	0.309478
ENSMUSG00000034088.15	chr1	93405940	93478815	protein_coding	Hdlbp	25247	28486	42091	36269	53873	36994.5	0.743533	0.121138	6.13791	8.36e-10	1.5e-08	1.67427
ENSMUSG00000036412.5	chr18	60911780	60918561	protein_coding	Arsi	39	44	108	131	193	101.391	1.80483	0.294053	6.13778	8.37e-10	1.5e-08	3.49388
ENSMUSG00000031539.6	chr8	22787354	22805622	protein_coding	Ap3m2	1053	1293	561	577	869	856.557	-0.790352	0.128822	-6.13523	8.5e-10	1.53e-08	0.578203
ENSMUSG00000038022.11	chr6	55203383	55320222	protein_coding	Mindy4	119	138	343	251	431	254.795	1.43626	0.234319	6.12949	8.82e-10	1.58e-08	2.70618
ENSMUSG00000028211.11	chr4	11156431	11174379	protein_coding	Trp53inp1	4506	4829	2693	2799	3919	3708	-0.552174	0.0901479	-6.1252	9.06e-10	1.62e-08	0.681992
ENSMUSG00000053101.3	chr13	19749682	19824257	protein_coding	Gpr141	102	124	434	722	398	368.866	2.28951	0.373842	6.12427	9.11e-10	1.63e-08	4.8889
ENSMUSG00000022623.17	chr15	89499623	89560261	protein_coding	Shank3	700	772	308	210	331	459.963	-1.3416	0.219075	-6.12395	9.13e-10	1.63e-08	0.394582
ENSMUSG00000029122.11	chr5	37289098	37336894	protein_coding	Evc	867	937	450	389	573	636.829	-0.910931	0.148819	-6.12105	9.3e-10	1.66e-08	0.531842
ENSMUSG00000026657.17	chr2	4017717	4614043	protein_coding	Frmd4a	4047	4463	2422	2467	3607	3358.03	-0.568526	0.0930273	-6.11139	9.88e-10	1.76e-08	0.674305
ENSMUSG00000061126.5	chr17	32452723	32493320	protein_coding	Cyp4f39	6	2	68	107	64	51.3925	4.38135	0.717436	6.10695	1.02e-09	1.81e-08	20.8409
ENSMUSG00000033676.13	chr7	57419692	57828802	protein_coding	Gabrb3	39	55	319	135	349	178.282	2.53997	0.416242	6.10214	1.05e-09	1.86e-08	5.81577
ENSMUSG00000024308.15	chr17	33915899	33929292	protein_coding	Tapbp	6243	7273	3232	3800	5377	5103.99	-0.692833	0.113569	-6.10054	1.06e-09	1.88e-08	0.618638
ENSMUSG00000035448.9	chr9	124021972	124031689	protein_coding	Ccr3	155	135	25	31	49	77.837	-2.05314	0.336622	-6.09924	1.07e-09	1.89e-08	0.240959
ENSMUSG00000054641.10	chr6	60924976	60989378	protein_coding	Mmrn1	52	67	3	4	3	25.3075	-4.11166	0.674717	-6.0939	1.1e-09	1.95e-08	0.0578452
ENSMUSG00000004552.16	chr1	131638306	131675505	protein_coding	Ctse	47	87	193	202	252	155.948	1.73524	0.285285	6.08247	1.18e-09	2.09e-08	3.32934
ENSMUSG00000025496.5	chr7	141292006	141296464	protein_coding	Drd4	2	4	85	43	82	43.5721	4.59116	0.755888	6.07386	1.25e-09	2.21e-08	24.1033
ENSMUSG00000028348.7	chr4	48663514	48673502	protein_coding	Cavin4	94	125	351	245	639	281.176	1.89609	0.312222	6.07288	1.26e-09	2.22e-08	3.72202
ENSMUSG00000025742.5	chrX	167346322	167382749	protein_coding	Prps2	1569	1716	2187	2153	3258	2152.83	0.641675	0.105738	6.06854	1.29e-09	2.27e-08	1.56014
ENSMUSG00000054942.13	chr3	152273849	152340407	protein_coding	Miga1	247	295	450	443	614	407.343	0.919417	0.151542	6.06707	1.3e-09	2.29e-08	1.89135
ENSMUSG00000018669.14	chr11	96907426	96916496	protein_coding	Cdk5rap3	1231	1486	2273	2675	2768	2096.65	0.971819	0.160254	6.06423	1.33e-09	2.33e-08	1.96131
ENSMUSG00000054277.8	chr15	83299739	83350247	protein_coding	Arfgap3	2075	2409	4141	3326	4909	3364.89	0.915841	0.151029	6.064	1.33e-09	2.33e-08	1.88667
ENSMUSG00000039943.16	chr2	135659011	136014593	protein_coding	Plcb4	1135	1316	611	639	948	915.93	-0.723928	0.119562	-6.05486	1.41e-09	2.46e-08	0.605447
ENSMUSG00000052534.15	chr1	168119364	168432270	protein_coding	Pbx1	1509	1731	703	689	1196	1143.01	-0.904851	0.149623	-6.04753	1.47e-09	2.57e-08	0.534088
ENSMUSG00000023031.8	chr15	100674421	100687921	protein_coding	Cela1	308	316	473	565	732	475.302	0.939247	0.155648	6.03443	1.6e-09	2.79e-08	1.91753
ENSMUSG00000049521.2	chr15	78842624	78850897	protein_coding	Cdc42ep1	3375	3869	2001	2006	2477	2726.48	-0.705318	0.11689	-6.03405	1.6e-09	2.79e-08	0.613307
ENSMUSG00000042613.9	chr3	89436706	89450952	protein_coding	Pbxip1	6681	7637	4130	4477	6147	5744.62	-0.518542	0.0859496	-6.03309	1.61e-09	2.81e-08	0.698077
ENSMUSG00000043939.15	chr17	48149126	48167275	protein_coding	A530064D06Rik	996	1245	1627	1624	2147	1520.48	0.718956	0.119225	6.03026	1.64e-09	2.85e-08	1.64599
ENSMUSG00000032089.16	chr9	45253837	45269149	protein_coding	Il10ra	2498	2941	3557	3931	4871	3544.35	0.633531	0.105061	6.03013	1.64e-09	2.85e-08	1.55136
ENSMUSG00000034520.14	chr11	102799579	102819700	protein_coding	Gjc1	677	865	210	334	337	478.18	-1.35394	0.224869	-6.02104	1.73e-09	3.01e-08	0.391221
ENSMUSG00000064329.13	chr2	66270778	66440840	protein_coding	Scn1a	2	12	667	169	767	318.002	6.30294	1.04695	6.02027	1.74e-09	3.02e-08	78.9542
ENSMUSG00000021913.8	chr14	32322019	32348151	protein_coding	Ogdhl	425	466	197	202	258	306.774	-0.993566	0.165037	-6.02025	1.74e-09	3.02e-08	0.502235
ENSMUSG00000025381.3	chr10	128322459	128327553	protein_coding	Cnpy2	2256	2608	3121	3387	4293	3117.65	0.598194	0.099462	6.0143	1.81e-09	3.13e-08	1.51382
ENSMUSG00000025001.11	chr19	38930915	38971051	protein_coding	Hells	798	922	348	329	590	585.496	-1.02157	0.169889	-6.01315	1.82e-09	3.15e-08	0.49258
ENSMUSG00000041879.13	chr1	135382312	135430499	protein_coding	Ipo9	5151	5635	2940	3091	4597	4222.72	-0.591806	0.0984329	-6.01228	1.83e-09	3.16e-08	0.663512
ENSMUSG00000031930.11	chr8	107436365	107558595	protein_coding	Wwp2	2951	3073	3958	4032	5390	3861.9	0.592674	0.0985834	6.0119	1.83e-09	3.16e-08	1.50804
ENSMUSG00000023456.15	chr6	124810586	124814296	protein_coding	Tpi1	10284	11700	22520	16272	31891	18264.6	1.11032	0.184739	6.01021	1.85e-09	3.19e-08	2.15894
ENSMUSG00000002279.19	chr17	25579085	25662826	protein_coding	Lmf1	721	858	1255	1341	1545	1145.73	0.85009	0.141469	6.009	1.87e-09	3.21e-08	1.80261
ENSMUSG00000000782.16	chr11	52252371	52283331	protein_coding	Tcf7	356	486	733	833	939	669.75	1.03537	0.172459	6.00361	1.93e-09	3.32e-08	2.04965
ENSMUSG00000015290.15	chrX	74365718	74373218	protein_coding	Ubl4a	898	1051	1399	1361	1844	1304.24	0.687227	0.114481	6.00297	1.94e-09	3.32e-08	1.61019
ENSMUSG00000023232.17	chr4	130253495	130279205	protein_coding	Serinc2	12	6	64	66	85	46.7445	3.01189	0.502477	5.99408	2.05e-09	3.51e-08	8.06618
ENSMUSG00000052270.7	chr17	17887824	17893952	protein_coding	Fpr2	63	63	6	5	5	28.0943	-3.52201	0.588693	-5.98276	2.19e-09	3.76e-08	0.0870501
ENSMUSG00000036323.14	chr5	76974683	76999937	protein_coding	Srp72	4793	5303	6629	7166	8802	6521.22	0.611742	0.102258	5.98233	2.2e-09	3.76e-08	1.5281
ENSMUSG00000041444.14	chr9	32116136	32268446	protein_coding	Arhgap32	463	556	222	173	276	333.621	-1.15777	0.193777	-5.97476	2.3e-09	3.93e-08	0.448205
ENSMUSG00000052605.12	chr7	4844959	4870258	protein_coding	Isoc2b	186	206	345	436	484	331.362	1.14022	0.190844	5.97464	2.31e-09	3.93e-08	2.20415
ENSMUSG00000035506.16	chr16	33517328	33664135	protein_coding	Slc12a8	7	7	49	75	75	42.8019	3.27823	0.548823	5.9732	2.33e-09	3.96e-08	9.70164
ENSMUSG00000026991.20	chr2	59160850	59355208	protein_coding	Pkp4	1430	1782	2273	2178	3112	2138.09	0.680477	0.114046	5.9667	2.42e-09	4.12e-08	1.60267
ENSMUSG00000022309.9	chr15	42424723	42676977	protein_coding	Angpt1	1167	1339	209	86	404	623.595	-2.47223	0.414765	-5.96057	2.51e-09	4.27e-08	0.180212
ENSMUSG00000036019.8	chr10	105187663	105574451	protein_coding	Tmtc2	481	511	1381	870	1534	954.418	1.37782	0.231166	5.96031	2.52e-09	4.27e-08	2.59875
ENSMUSG00000021280.9	chr12	111417017	111431678	protein_coding	Exoc3l4	684	734	242	125	260	404.031	-1.73416	0.290954	-5.96025	2.52e-09	4.27e-08	0.300585
ENSMUSG00000020674.17	chr12	29937608	30017658	protein_coding	Pxdn	6526	6377	2516	1980	4140	4228.39	-1.17436	0.197151	-5.95668	2.57e-09	4.36e-08	0.443079
ENSMUSG00000050578.10	chr9	7272514	7283331	protein_coding	Mmp13	13295	13478	17316	17365	25723	17265.7	0.60346	0.101494	5.94575	2.75e-09	4.65e-08	1.51936
ENSMUSG00000024640.9	chr19	15904678	15947337	protein_coding	Psat1	2242	2660	4972	5226	5032	4079.72	1.11549	0.187806	5.93955	2.86e-09	4.83e-08	2.16668
ENSMUSG00000032484.8	chr9	110419747	110423012	protein_coding	Ngp	895	972	17	1	15	373.041	-6.38649	1.07582	-5.93638	2.91e-09	4.92e-08	0.0119529
ENSMUSG00000022415.12	chr15	80091334	80119501	protein_coding	Syngr1	1577	1698	2034	2289	3159	2129.95	0.624984	0.105299	5.93533	2.93e-09	4.94e-08	1.54219
ENSMUSG00000043953.12	chr9	111054486	111057519	protein_coding	Ccrl2	157	141	304	297	533	280.846	1.33599	0.225214	5.93209	2.99e-09	5.03e-08	2.52449
ENSMUSG00000026586.16	chr1	163245119	163313710	protein_coding	Prrx1	11046	12444	7000	6580	9655	9239.7	-0.576254	0.0971522	-5.93146	3e-09	5.05e-08	0.670703
ENSMUSG00000061666.6	chr11	87033867	87074062	protein_coding	Gdpd1	705	739	1053	1403	1620	1099.38	0.938548	0.158578	5.91851	3.25e-09	5.45e-08	1.9166
ENSMUSG00000025076.11	chr19	56397129	56442344	protein_coding	Casp7	880	999	450	452	707	686.56	-0.794166	0.134205	-5.91755	3.27e-09	5.48e-08	0.576676
ENSMUSG00000040170.13	chr1	162874317	162898726	protein_coding	Fmo2	63	72	7	8	7	30.9811	-3.15759	0.533765	-5.91569	3.3e-09	5.54e-08	0.112065
ENSMUSG00000024678.6	chr19	11536801	11558467	protein_coding	Ms4a4d	348	440	86	33	113	199.413	-2.34361	0.397125	-5.90145	3.6e-09	6.03e-08	0.197016
ENSMUSG00000002732.14	chr2	76663044	76673116	protein_coding	Fkbp7	1115	1323	3518	2026	4620	2484.72	1.48737	0.252122	5.89939	3.65e-09	6.1e-08	2.80377
ENSMUSG00000017756.9	chr13	73733094	73816754	protein_coding	Slc12a7	4962	5460	2699	2989	4385	4038.39	-0.621223	0.105354	-5.89653	3.71e-09	6.19e-08	0.650119
ENSMUSG00000005609.16	chr7	111028951	111056377	protein_coding	Ctr9	3129	3435	1886	1958	2795	2608.73	-0.548457	0.0930392	-5.8949	3.75e-09	6.25e-08	0.683751
ENSMUSG00000056492.6	chr17	43360451	43459557	protein_coding	Adgrf5	11967	12947	5636	4586	8768	8623.9	-0.974499	0.165551	-5.8864	3.95e-09	6.57e-08	0.508917
ENSMUSG00000022425.16	chr15	54838901	54952892	protein_coding	Enpp2	722	797	192	329	332	468.863	-1.3881	0.236154	-5.87793	4.15e-09	6.91e-08	0.382068
ENSMUSG00000022768.17	chr16	17139064	17147229	protein_coding	Ccdc116	17	31	117	109	115	79.0549	2.31234	0.393439	5.87724	4.17e-09	6.93e-08	4.96687
ENSMUSG00000030724.7	chr7	126408450	126414889	protein_coding	Cd19	40	54	0	0	0	18.3355	-7.94622	1.35215	-5.87674	4.18e-09	6.94e-08	0.00405462
ENSMUSG00000028369.15	chr4	58042442	58206859	protein_coding	Svep1	5220	4809	1999	1624	3258	3325.3	-1.13834	0.19381	-5.87348	4.27e-09	7.07e-08	0.454282
ENSMUSG00000042476.12	chr5	8893717	8959231	protein_coding	Abcb4	228	239	460	381	643	386.243	1.09852	0.187038	5.87324	4.27e-09	7.07e-08	2.14134
ENSMUSG00000038550.10	chr3	95878503	95882251	protein_coding	Ciart	119	139	240	256	332	216.306	1.12732	0.19197	5.8724	4.3e-09	7.1e-08	2.18453
ENSMUSG00000050666.14	chr14	32856756	32939491	protein_coding	Vstm4	526	526	233	251	316	367.456	-0.953354	0.162683	-5.86019	4.62e-09	7.63e-08	0.51643
ENSMUSG00000003500.13	chr6	29200434	29216364	protein_coding	Impdh1	1437	1644	2865	2213	3658	2346.69	0.944148	0.161135	5.85936	4.65e-09	7.66e-08	1.92405
ENSMUSG00000004892.13	chr3	87987531	88000230	protein_coding	Bcan	23	18	815	176	898	380.392	4.93476	0.84247	5.85749	4.7e-09	7.74e-08	30.5851
ENSMUSG00000024013.15	chr17	29360914	29379661	protein_coding	Fgd2	1008	1147	583	583	803	815.934	-0.687875	0.117473	-5.8556	4.75e-09	7.81e-08	0.620768
ENSMUSG00000024065.8	chr17	73804134	73832094	protein_coding	Ehd3	4325	4850	1841	1232	2659	2926.68	-1.25902	0.215014	-5.8555	4.76e-09	7.81e-08	0.417829
ENSMUSG00000004631.15	chr6	4674350	4747207	protein_coding	Sgce	1578	1764	912	796	1168	1231.11	-0.77274	0.131975	-5.8552	4.76e-09	7.82e-08	0.585305
ENSMUSG00000052613.16	chr10	73099342	74649737	protein_coding	Pcdh15	4	0	62	174	68	64.7167	5.7305	0.979008	5.85337	4.82e-09	7.9e-08	53.0947
ENSMUSG00000030352.15	chr6	127961396	128143594	protein_coding	Tspan9	2152	2426	1265	1173	1809	1741.79	-0.673204	0.115046	-5.85159	4.87e-09	7.97e-08	0.627112
ENSMUSG00000021890.6	chr14	31494399	31509858	protein_coding	Eaf1	2939	3155	5049	4154	6977	4409.68	0.840218	0.143645	5.84926	4.94e-09	8.08e-08	1.79032
ENSMUSG00000032609.12	chr9	108447636	108461581	protein_coding	Klhdc8b	344	381	104	142	121	217.271	-1.51354	0.25898	-5.84424	5.09e-09	8.31e-08	0.35025
ENSMUSG00000056258.9	chr15	65986387	66286642	protein_coding	Kcnq3	56	75	4	2	9	28.3765	-3.7172	0.636369	-5.84128	5.18e-09	8.45e-08	0.0760343
ENSMUSG00000052392.5	chr12	84038379	84048601	protein_coding	Acot4	12	10	73	53	129	53.768	2.93151	0.501927	5.84051	5.2e-09	8.48e-08	7.62909
ENSMUSG00000025608.9	chr6	31519488	31563981	protein_coding	Podxl	1189	1270	517	468	867	845.925	-0.994351	0.170291	-5.83914	5.25e-09	8.54e-08	0.501962
ENSMUSG00000044350.14	chr14	77024200	77036904	protein_coding	Lacc1	3184	3450	1870	1927	2823	2616.89	-0.570773	0.0977657	-5.83817	5.28e-09	8.58e-08	0.673256
ENSMUSG00000024805.16	chr19	36348309	36460970	protein_coding	Pcgf5	512	520	837	753	1156	749.791	0.845713	0.144876	5.83748	5.3e-09	8.61e-08	1.79715
ENSMUSG00000037887.11	chr7	142079490	142095843	protein_coding	Dusp8	360	502	1198	781	1295	826.987	1.38596	0.237618	5.83273	5.45e-09	8.85e-08	2.61346
ENSMUSG00000041135.15	chr4	16122733	16163647	protein_coding	Ripk2	606	677	1108	920	1527	957.949	0.90435	0.155059	5.8323	5.47e-09	8.86e-08	1.8717
ENSMUSG00000037820.15	chr2	158116402	158146436	protein_coding	Tgm2	3033	3434	4968	7669	7773	5369.74	1.10886	0.190132	5.83206	5.47e-09	8.86e-08	2.15675
ENSMUSG00000050379.15	chrX	36911326	36991794	protein_coding	2023-09-06	740	835	398	370	563	573.622	-0.806162	0.138284	-5.82977	5.55e-09	8.97e-08	0.571901
ENSMUSG00000024737.2	chr19	10839727	10859362	protein_coding	Slc15a3	3310	3872	4923	5364	8986	5182.24	0.839683	0.144122	5.82621	5.67e-09	9.16e-08	1.78966
ENSMUSG00000040016.16	chr3	157566892	157645888	protein_coding	Ptger3	51	74	6	5	6	27.7959	-3.41662	0.586448	-5.82595	5.68e-09	9.16e-08	0.0936474
ENSMUSG00000028917.14	chr4	141625734	141664899	protein_coding	Plekhm2	2788	3234	4095	3864	6133	3971.85	0.658028	0.112971	5.82476	5.72e-09	9.21e-08	1.57792
ENSMUSG00000064145.12	chr9	108602942	108649386	protein_coding	Arih2	1607	1797	2269	2174	3170	2185.24	0.599859	0.103064	5.82028	5.87e-09	9.45e-08	1.51557
ENSMUSG00000061576.15	chr5	26817203	27727505	protein_coding	Dpp6	0	2	98	61	92	51.3961	6.44275	1.10717	5.81914	5.92e-09	9.51e-08	86.9886
ENSMUSG00000047712.8	chr10	8204756	8518825	protein_coding	Ust	503	576	857	890	1057	777.376	0.833561	0.14325	5.81893	5.92e-09	9.51e-08	1.78208
ENSMUSG00000027220.2	chr2	92915098	92956058	protein_coding	Syt13	247	273	391	487	630	401.934	0.971506	0.166996	5.81754	5.97e-09	9.58e-08	1.96089
ENSMUSG00000035045.17	chrX	95711678	95932637	protein_coding	Zc3h12b	254	284	104	103	145	175.771	-1.17202	0.201582	-5.81409	6.1e-09	9.76e-08	0.4438
ENSMUSG00000019929.16	chr10	97479609	97518143	protein_coding	Dcn	375	393	1205	717	1211	783.819	1.48312	0.255156	5.81259	6.15e-09	9.84e-08	2.79552
ENSMUSG00000004044.9	chr11	100956733	100970887	protein_coding	Cavin1	11744	13896	5006	4864	9400	8770.83	-1.00536	0.172981	-5.812	6.17e-09	9.86e-08	0.498144
ENSMUSG00000057315.14	chr5	102481391	102897937	protein_coding	Arhgap24	986	1165	2186	1603	2745	1724.59	1.04467	0.179754	5.81163	6.19e-09	9.88e-08	2.06289
ENSMUSG00000059256.6	chr14	56129556	56132608	protein_coding	Gzmd	46	58	128	154	178	112.76	1.59648	0.274864	5.80827	6.31e-09	1.01e-07	3.02405
ENSMUSG00000020388.12	chr11	54054928	54069014	protein_coding	Pdlim4	1956	2198	2668	2615	3742	2614.45	0.55881	0.0962888	5.80348	6.5e-09	1.03e-07	1.47305
ENSMUSG00000066456.14	chr9	83109948	83146685	protein_coding	Hmgn3	1016	1279	514	379	675	760.251	-1.11004	0.191293	-5.8028	6.52e-09	1.04e-07	0.463282
ENSMUSG00000059498.13	chr1	171051174	171064935	protein_coding	Fcgr3	8910	9729	10842	11960	16566	11486.7	0.512831	0.0883878	5.80205	6.55e-09	1.04e-07	1.42685
ENSMUSG00000051790.15	chr11	69823122	69837784	protein_coding	Nlgn2	1543	1655	718	706	1215	1146.3	-0.859809	0.148288	-5.79822	6.7e-09	1.06e-07	0.551025
ENSMUSG00000031266.7	chrX	134588149	134601125	protein_coding	Gla	2470	2792	3502	3558	5787	3562.87	0.710319	0.122515	5.79782	6.72e-09	1.07e-07	1.63617
ENSMUSG00000004113.18	chr2	24603887	24763152	protein_coding	Cacna1b	407	367	90	69	181	218.017	-1.80334	0.311049	-5.79762	6.73e-09	1.07e-07	0.28651
ENSMUSG00000026980.15	chr2	60292103	60383303	protein_coding	Ly75	1096	1313	2042	1684	2905	1785.29	0.893492	0.154176	5.79528	6.82e-09	1.08e-07	1.85767
ENSMUSG00000029552.19	chr6	17065149	17105828	protein_coding	Tes	1309	1603	2019	2472	2864	2046.19	0.788723	0.136108	5.79483	6.84e-09	1.08e-07	1.72754
ENSMUSG00000020255.8	chr10	83360221	83488505	protein_coding	D10Wsu102e	1233	1329	2225	2049	2496	1874.27	0.861301	0.148777	5.78921	7.07e-09	1.12e-07	1.81668
ENSMUSG00000007039.12	chr17	35059035	35062095	protein_coding	Ddah2	1630	1830	603	891	976	1172.78	-1.04221	0.180082	-5.78741	7.15e-09	1.13e-07	0.485583
ENSMUSG00000073599.10	chr18	35713086	35722356	protein_coding	Ecscr	493	522	212	226	346	354.266	-0.945909	0.163446	-5.78729	7.15e-09	1.13e-07	0.519102
ENSMUSG00000049866.12	chr1	88673125	88702221	protein_coding	Arl4c	3913	4675	5917	5459	8279	5594.07	0.6339	0.109556	5.78608	7.2e-09	1.13e-07	1.55175
ENSMUSG00000070284.10	chr9	108049242	108052801	protein_coding	Gmppb	796	882	1222	1138	1644	1129.06	0.695802	0.120257	5.78596	7.21e-09	1.13e-07	1.61978
ENSMUSG00000042485.7	chr14	30879200	30881610	protein_coding	Mustn1	651	715	229	212	433	437.762	-1.23966	0.214459	-5.78041	7.45e-09	1.17e-07	0.423472
ENSMUSG00000069769.13	chr11	88339382	88718513	protein_coding	Msi2	921	975	1404	1281	1982	1300.57	0.732892	0.126844	5.77792	7.56e-09	1.19e-07	1.66197
ENSMUSG00000002014.12	chrX	73787028	73790830	protein_coding	Ssr4	2121	2672	3537	4448	4811	3516.37	0.876024	0.151837	5.76949	7.95e-09	1.24e-07	1.83531
ENSMUSG00000025572.17	chr11	117765988	117782198	protein_coding	Tmc6	1189	1258	1602	1868	2320	1639.22	0.684188	0.11859	5.76934	7.96e-09	1.24e-07	1.6068
ENSMUSG00000021363.14	chr13	41025008	41079706	protein_coding	Mak	7	9	91	42	118	52.5007	3.39537	0.589195	5.76272	8.28e-09	1.29e-07	10.5222
ENSMUSG00000025597.13	chrX	114474333	114560829	protein_coding	Klhl4	187	197	39	65	68	109.829	-1.71878	0.298327	-5.76139	8.34e-09	1.3e-07	0.303807
ENSMUSG00000029338.13	chr5	97882783	98031043	protein_coding	Antxr2	3817	4017	5647	5301	7123	5168.54	0.652546	0.113295	5.75973	8.43e-09	1.31e-07	1.57194
ENSMUSG00000022534.14	chr16	3707218	3718097	protein_coding	Mefv	149	133	27	24	52	75.6109	-2.05102	0.356234	-5.7575	8.54e-09	1.33e-07	0.241313
ENSMUSG00000017664.16	chr2	165276554	165287869	protein_coding	Slc35c2	1232	1389	1784	2017	2399	1760.35	0.692641	0.120399	5.7529	8.77e-09	1.36e-07	1.61624
ENSMUSG00000029334.14	chr5	98929773	99037351	protein_coding	Prkg2	211	269	452	774	724	486.593	1.48045	0.257516	5.74895	8.98e-09	1.4e-07	2.79035
ENSMUSG00000026837.16	chr2	27886425	28039514	protein_coding	Col5a1	66333	71872	138746	99543	170645	108793	1.00486	0.174818	5.74803	9.03e-09	1.4e-07	2.00674
ENSMUSG00000021770.11	chr14	21750531	21798726	protein_coding	Samd8	2324	2278	3087	3120	4570	3048.14	0.65698	0.114364	5.74464	9.21e-09	1.43e-07	1.57678
ENSMUSG00000034684.12	chr9	107681500	107710475	protein_coding	Sema3f	711	784	361	349	549	542.654	-0.817455	0.142323	-5.74366	9.27e-09	1.43e-07	0.567442
ENSMUSG00000029096.15	chr5	35652023	35679782	protein_coding	Htra3	1136	1212	3439	1924	4498	2407.97	1.4931	0.260265	5.73685	9.65e-09	1.49e-07	2.81493
ENSMUSG00000028800.15	chr4	129516104	129542713	protein_coding	Hdac1	3278	3850	1995	1859	2887	2734.76	-0.645042	0.112714	-5.7228	1.05e-08	1.62e-07	0.639474
ENSMUSG00000041831.16	chr17	6659093	6738044	protein_coding	Sytl3	1	6	67	75	52	41.8344	4.31166	0.754001	5.71838	1.08e-08	1.66e-07	19.8582
ENSMUSG00000064246.10	chr1	134182176	134190181	protein_coding	Chil1	49	38	0	0	0	17.2436	-7.85583	1.37409	-5.71714	1.08e-08	1.67e-07	0.00431676
ENSMUSG00000042821.7	chr2	167538195	167542814	protein_coding	Snai1	411	412	1033	681	1496	792.886	1.37817	0.241168	5.71457	1.1e-08	1.69e-07	2.59939
ENSMUSG00000002908.17	chr8	70842049	70863258	protein_coding	Kcnn1	170	183	342	313	421	285.66	1.05609	0.184811	5.7144	1.1e-08	1.69e-07	2.07928
ENSMUSG00000039384.8	chr1	184013302	184075636	protein_coding	Dusp10	123	121	248	233	326	209.59	1.16585	0.20419	5.70965	1.13e-08	1.74e-07	2.24366
ENSMUSG00000022754.6	chr16	56805161	56886166	protein_coding	Tmem45a	648	931	2925	1404	3750	1899.59	1.78744	0.31317	5.70757	1.15e-08	1.76e-07	3.45202
ENSMUSG00000036298.10	chr15	91267696	91573261	protein_coding	Slc2a13	317	361	1487	635	1718	894.522	1.9338	0.33901	5.70428	1.17e-08	1.79e-07	3.82062
ENSMUSG00000078974.10	chr11	16500530	16508484	protein_coding	Sec61g	1512	1536	2160	3278	4310	2520.11	1.09533	0.192022	5.70419	1.17e-08	1.79e-07	2.13661
ENSMUSG00000030406.7	chr7	19156061	19166127	protein_coding	Gipr	3	2	94	27	157	54.0152	5.16674	0.906184	5.70165	1.19e-08	1.82e-07	35.9207
ENSMUSG00000041688.16	chrX	145446425	145505181	protein_coding	Amot	1355	1452	647	719	1100	1037.47	-0.763822	0.134012	-5.69963	1.2e-08	1.83e-07	0.588934
ENSMUSG00000021892.14	chr14	31359880	31436078	protein_coding	Sh3bp5	2811	3276	1656	1879	2450	2386.77	-0.582621	0.102244	-5.69832	1.21e-08	1.85e-07	0.667749
ENSMUSG00000020325.10	chr10	79777272	79782630	protein_coding	Fstl3	296	321	576	475	753	481.005	0.986378	0.173195	5.6952	1.23e-08	1.88e-07	1.98121
ENSMUSG00000029372.7	chr5	90768518	90770063	protein_coding	Ppbp	101	96	19	8	14	47.2452	-2.80543	0.492635	-5.69475	1.24e-08	1.88e-07	0.143048
ENSMUSG00000062866.16	chr10	13207717	13474412	protein_coding	Phactr2	2527	2708	1421	1554	2195	2054.85	-0.585827	0.102953	-5.69023	1.27e-08	1.93e-07	0.666268
ENSMUSG00000030208.15	chr6	135362545	135383173	protein_coding	Emp1	26086	30634	14229	13944	23419	21264	-0.71419	0.125517	-5.69	1.27e-08	1.93e-07	0.609547
ENSMUSG00000021591.8	chr13	75839868	75850154	protein_coding	Glrx	1119	1280	458	400	812	795.614	-1.11339	0.195762	-5.68746	1.29e-08	1.96e-07	0.462207
ENSMUSG00000027796.2	chr3	54755582	54801257	protein_coding	Smad9	271	322	1021	550	1067	646.196	1.60551	0.28231	5.68705	1.29e-08	1.96e-07	3.04304
ENSMUSG00000030144.4	chr6	123262111	123275265	protein_coding	Clec4d	4586	5136	5857	6679	9729	6309.59	0.622746	0.109508	5.68677	1.29e-08	1.96e-07	1.5398
ENSMUSG00000070390.12	chr11	71153102	71230733	protein_coding	Nlrp1b	585	662	230	307	397	429.703	-0.983956	0.173068	-5.68539	1.31e-08	1.97e-07	0.505591
ENSMUSG00000032492.14	chr9	110722085	110747145	protein_coding	Pth1r	6912	8567	17279	11619	20467	12898.1	1.1205	0.197163	5.68311	1.32e-08	2e-07	2.17422
ENSMUSG00000037892.13	chr3	49743296	49757325	protein_coding	Pcdh18	716	862	1614	1226	1826	1248.28	1.01944	0.179407	5.68229	1.33e-08	2.01e-07	2.02714
ENSMUSG00000031149.7	chrX	7728439	7731064	protein_coding	Praf2	608	608	1286	938	1856	1043.73	1.16528	0.205108	5.68132	1.34e-08	2.02e-07	2.24277
ENSMUSG00000028334.10	chr4	46489248	46503632	protein_coding	Nans	1761	2005	2303	2664	3442	2416.15	0.599567	0.105577	5.67898	1.36e-08	2.04e-07	1.51526
ENSMUSG00000024397.14	chr17	35170991	35176068	protein_coding	Aif1	1571	2109	864	869	1362	1329.88	-0.814806	0.143528	-5.67701	1.37e-08	2.06e-07	0.568485
ENSMUSG00000042650.3	chr11	60536381	60558512	protein_coding	Alkbh5	4588	4796	6684	6020	9274	6219.15	0.661641	0.116596	5.67466	1.39e-08	2.09e-07	1.58188
ENSMUSG00000028803.18	chr4	135445420	135495038	protein_coding	Nipal3	823	952	1131	1266	1669	1158.99	0.636766	0.112218	5.67434	1.39e-08	2.09e-07	1.55484
ENSMUSG00000038065.13	chr6	54681624	54703851	protein_coding	Mturn	477	527	759	755	974	696.895	0.757623	0.133552	5.67287	1.4e-08	2.11e-07	1.6907
ENSMUSG00000061887.14	chr4	106910701	107049694	protein_coding	Ssbp3	1679	1924	1040	1039	1390	1401.04	-0.608883	0.107363	-5.67125	1.42e-08	2.12e-07	0.655704
ENSMUSG00000033960.6	chr18	4634878	4682869	protein_coding	Jcad	2990	3398	1790	1920	2752	2535.36	-0.549326	0.0968818	-5.67006	1.43e-08	2.14e-07	0.683339
ENSMUSG00000024150.12	chr17	87254443	87265935	protein_coding	Mcfd2	4650	5159	7219	9680	9975	7347.62	0.909888	0.160501	5.66906	1.44e-08	2.15e-07	1.8789
ENSMUSG00000060703.12	chr2	60251993	60284488	protein_coding	Cd302	2301	2660	1418	1434	2097	1955.83	-0.567214	0.100091	-5.66698	1.45e-08	2.17e-07	0.674919
ENSMUSG00000024048.15	chr17	70993656	71002878	protein_coding	Myl12a	7770	9081	5181	5182	7181	6805.06	-0.498634	0.088004	-5.66604	1.46e-08	2.18e-07	0.707777
ENSMUSG00000032009.8	chr9	14275067	14333101	protein_coding	Sesn3	2250	2245	1170	1303	1734	1723.4	-0.660955	0.116668	-5.66524	1.47e-08	2.19e-07	0.63246
ENSMUSG00000001521.12	chr6	128321161	128355851	protein_coding	Tulp3	1593	1843	809	999	1247	1282.75	-0.728379	0.12859	-5.66433	1.48e-08	2.2e-07	0.603582
ENSMUSG00000067212.8	chr17	36029773	36032855	protein_coding	H2-T23	3702	4349	4964	4972	6937	4945.09	0.510012	0.0900724	5.66225	1.49e-08	2.22e-07	1.42406
ENSMUSG00000034037.14	chr6	91978878	92076004	protein_coding	Fgd5	521	509	233	242	301	358.855	-0.964631	0.170404	-5.66084	1.51e-08	2.24e-07	0.512409
ENSMUSG00000040459.11	chr8	8665075	8690521	protein_coding	Arglu1	3048	3634	1610	1972	2549	2528.36	-0.685041	0.121122	-5.65578	1.55e-08	2.3e-07	0.621988
ENSMUSG00000017760.16	chr2	164832873	164841032	protein_coding	Ctsa	18153	19880	22688	22735	31898	22892	0.462693	0.0819368	5.64695	1.63e-08	2.42e-07	1.37811
ENSMUSG00000087006.3	chr2	93955810	93957201	protein_coding	Gm13889	357	435	149	92	176	238.17	-1.4822	0.262864	-5.63864	1.71e-08	2.54e-07	0.357943
ENSMUSG00000057666.18	chr6	125161715	125166467	protein_coding	Gapdh	30362	34980	68278	46845	91184	53676.5	1.0896	0.193279	5.63742	1.73e-08	2.55e-07	2.12814
ENSMUSG00000044927.6	chr6	87980421	87981637	protein_coding	H1f10	269	353	115	91	104	184.97	-1.52735	0.271483	-5.62596	1.84e-08	2.73e-07	0.346914
ENSMUSG00000043157.8	chr14	61309753	61311936	protein_coding	Arl11	1468	1822	2111	2598	3305	2240.09	0.726477	0.129168	5.62429	1.86e-08	2.75e-07	1.65459
ENSMUSG00000025255.18	chr3	5218526	5415857	protein_coding	Zfhx4	3751	3688	1693	1492	2741	2628.39	-0.91544	0.162918	-5.61902	1.92e-08	2.83e-07	0.530182
ENSMUSG00000026012.2	chr1	60716800	60773359	protein_coding	Cd28	1022	1075	1422	1452	1905	1369.83	0.631941	0.112494	5.61754	1.94e-08	2.85e-07	1.54965
ENSMUSG00000037601.11	chr11	93956979	93968521	protein_coding	Nme1	626	713	1106	933	1578	979.411	0.865181	0.15405	5.61622	1.95e-08	2.87e-07	1.82157
ENSMUSG00000024899.7	chr19	32595790	32667187	protein_coding	Papss2	1185	1355	2526	1837	3587	2067.36	1.07186	0.190988	5.61218	2e-08	2.94e-07	2.10214
ENSMUSG00000047261.9	chr16	42248442	42340651	protein_coding	Gap43	2	7	42	54	67	34.1959	3.63016	0.647027	5.61053	2.02e-08	2.96e-07	12.3819
ENSMUSG00000028978.12	chr5	24364810	24384474	protein_coding	Nos3	393	429	178	138	235	270.962	-1.14155	0.20349	-5.60987	2.02e-08	2.97e-07	0.453271
ENSMUSG00000052539.15	chr3	104013259	104220374	protein_coding	Magi3	957	960	460	445	712	696.929	-0.820999	0.146358	-5.6095	2.03e-08	2.97e-07	0.56605
ENSMUSG00000041073.10	chr11	6597823	6606053	protein_coding	Nacad	397	395	117	86	207	235.331	-1.55026	0.276701	-5.60267	2.11e-08	3.09e-07	0.341448
ENSMUSG00000026890.19	chr2	36081953	36105408	protein_coding	Lhx6	112	118	20	31	35	62.3238	-1.98251	0.353857	-5.60256	2.11e-08	3.09e-07	0.25305
ENSMUSG00000022031.6	chr14	65530449	65593075	protein_coding	Elp3	1643	2100	2637	2524	3540	2471.26	0.665178	0.118733	5.60233	2.11e-08	3.09e-07	1.58576
ENSMUSG00000031595.9	chr8	40926212	40990785	protein_coding	Pdgfrl	176	253	998	417	1204	600.859	2.04529	0.365081	5.60228	2.12e-08	3.09e-07	4.12755
ENSMUSG00000036887.5	chr4	136895917	136898803	protein_coding	C1qa	14307	16521	18467	22711	29914	20166.8	0.640736	0.114383	5.60167	2.12e-08	3.09e-07	1.55912
ENSMUSG00000020472.14	chr11	59485520	59526751	protein_coding	Zkscan17	963	1029	1589	1508	1878	1395.76	0.774949	0.138393	5.59963	2.15e-08	3.13e-07	1.71113
ENSMUSG00000020098.7	chr10	61089331	61094324	protein_coding	Pcbd1	6	3	41	68	63	36.5164	3.69989	0.660884	5.59839	2.16e-08	3.15e-07	12.995
ENSMUSG00000018899.16	chr11	53770014	53778374	protein_coding	Irf1	1964	2394	842	1182	1336	1524.65	-0.928397	0.165892	-5.5964	2.19e-08	3.18e-07	0.525442
ENSMUSG00000040618.7	chr14	55540266	55551242	protein_coding	Pck2	2756	3444	7141	7328	6405	5521.37	1.24478	0.222517	5.59409	2.22e-08	3.22e-07	2.36982
ENSMUSG00000028597.11	chr4	108400390	108406961	protein_coding	Gpx7	734	906	1847	1247	2335	1400.71	1.16652	0.208879	5.58466	2.34e-08	3.4e-07	2.24469
ENSMUSG00000041440.18	chr9	96119362	96184608	protein_coding	Gk5	136	112	479	255	600	313.092	1.84468	0.330506	5.58137	2.39e-08	3.46e-07	3.59173
ENSMUSG00000066551.12	chr5	149046702	149184489	protein_coding	Hmgb1	8061	9190	5311	5598	7604	7076.27	-0.45711	0.0819329	-5.57908	2.42e-08	3.5e-07	0.728444
ENSMUSG00000024190.7	chr17	26505590	26562128	protein_coding	Dusp1	831	954	1253	1195	1932	1215.86	0.723639	0.129723	5.57832	2.43e-08	3.51e-07	1.65134
ENSMUSG00000028654.13	chr4	122995652	123002485	protein_coding	Mycl	117	107	19	28	34	60.2682	-2.03939	0.365712	-5.5765	2.45e-08	3.54e-07	0.243266
ENSMUSG00000039328.11	chr8	31111820	31131482	protein_coding	Rnf122	330	320	105	139	176	211.467	-1.19991	0.215219	-5.5753	2.47e-08	3.56e-07	0.435303
ENSMUSG00000038068.15	chr13	47122656	47247991	protein_coding	Rnf144b	841	967	2320	1408	3091	1701.18	1.34173	0.240746	5.57324	2.5e-08	3.6e-07	2.53455
ENSMUSG00000061132.13	chr19	40928927	40994535	protein_coding	Blnk	1497	1763	2132	2206	3523	2188.21	0.695151	0.124732	5.57318	2.5e-08	3.6e-07	1.61905
ENSMUSG00000048126.16	chr1	90765923	90843971	protein_coding	Col6a3	57953	59774	29708	24617	43970	42557.1	-0.838401	0.150619	-5.56635	2.6e-08	3.74e-07	0.559263
ENSMUSG00000057286.6	chr11	116675303	116694868	protein_coding	St6galnac2	186	230	68	63	107	128.285	-1.37419	0.246988	-5.56381	2.64e-08	3.79e-07	0.385769
ENSMUSG00000021690.10	chr13	93430101	93499808	protein_coding	Jmy	1567	1617	2221	2309	2856	2111.84	0.662073	0.119074	5.56017	2.7e-08	3.87e-07	1.58235
ENSMUSG00000008193.13	chr7	44525993	44532071	protein_coding	Spib	66	54	1	0	1	24.1405	-6.4826	1.16704	-5.55476	2.78e-08	3.99e-07	0.0111826
ENSMUSG00000078606.8	chr7	105895139	105953967	protein_coding	Gm4070	225	226	63	88	88	136.991	-1.46726	0.264204	-5.55352	2.8e-08	4.01e-07	0.361667
ENSMUSG00000079481.11	chrX	101849385	102092055	protein_coding	Nhsl2	515	473	198	202	318	336.694	-1.04006	0.187326	-5.55214	2.82e-08	4.04e-07	0.486308
ENSMUSG00000071637.5	chr16	15887286	15891031	protein_coding	Cebpd	753	833	1151	1093	1486	1059.19	0.679922	0.12254	5.54855	2.88e-08	4.12e-07	1.60205
ENSMUSG00000029664.10	chr6	3962595	3988919	protein_coding	Tfpi2	457	439	126	91	232	263.192	-1.60454	0.289237	-5.54751	2.9e-08	4.14e-07	0.32884
ENSMUSG00000019768.16	chr10	4611593	5005614	protein_coding	Esr1	705	743	294	246	480	484.348	-1.091	0.196733	-5.54561	2.93e-08	4.18e-07	0.469435
ENSMUSG00000041697.8	chr5	115345642	115348981	protein_coding	Cox6a1	2645	3129	3499	3634	5357	3608.72	0.54744	0.0987446	5.544	2.96e-08	4.21e-07	1.46149
ENSMUSG00000011263.16	chr7	19463331	19496762	protein_coding	Exoc3l2	165	225	60	58	93	117.772	-1.44861	0.261447	-5.54076	3.01e-08	4.29e-07	0.366373
ENSMUSG00000020829.9	chr11	78465697	78472059	protein_coding	Slc46a1	241	267	457	420	551	387.287	0.942533	0.170193	5.53802	3.06e-08	4.35e-07	1.9219
ENSMUSG00000035967.15	chrX	56454857	56507843	protein_coding	Ints6l	2025	2404	1297	1291	1776	1739.54	-0.576686	0.104142	-5.53749	3.07e-08	4.36e-07	0.670502
ENSMUSG00000025762.15	chr3	40949828	41040234	protein_coding	Larp1b	356	468	634	615	967	599.654	0.862739	0.155875	5.53482	3.12e-08	4.42e-07	1.81849
ENSMUSG00000038312.10	chr2	155701677	155729475	protein_coding	Edem2	1565	1842	2080	2483	3317	2233.24	0.646097	0.11693	5.52551	3.29e-08	4.66e-07	1.56493
ENSMUSG00000030956.15	chr7	132712082	132813886	protein_coding	Fam53b	2109	2293	1248	1291	1876	1741.2	-0.562516	0.101862	-5.52231	3.35e-08	4.74e-07	0.67712
ENSMUSG00000038387.9	chr7	45017961	45021647	protein_coding	Rras	2015	2282	1082	1119	1782	1627.88	-0.684715	0.124046	-5.51987	3.39e-08	4.8e-07	0.622129
ENSMUSG00000032120.11	chr9	44309237	44320285	protein_coding	C2cd2l	1085	1072	1429	1489	2139	1429.87	0.659567	0.119515	5.51868	3.42e-08	4.83e-07	1.57961
ENSMUSG00000044177.4	chr11	94235956	94246005	protein_coding	Wfikkn2	5	4	47	62	51	34.6214	3.62281	0.657247	5.51209	3.55e-08	5.01e-07	12.3189
ENSMUSG00000029992.14	chr6	87042846	87092197	protein_coding	Gfpt1	3711	3931	4933	5080	6508	4817.22	0.558337	0.101296	5.51194	3.55e-08	5.01e-07	1.47257
ENSMUSG00000021508.11	chr13	56288643	56296551	protein_coding	Cxcl14	1055	1267	363	229	620	689.066	-1.5367	0.278969	-5.50851	3.62e-08	5.1e-07	0.344673
ENSMUSG00000041439.15	chr1	52656286	52727462	protein_coding	Mfsd6	1633	1880	2179	2273	3450	2252.2	0.599303	0.108971	5.49968	3.8e-08	5.35e-07	1.51498
ENSMUSG00000033361.13	chrX	71962624	71972722	protein_coding	Prrg3	472	503	151	228	263	319.334	-1.16706	0.21221	-5.49957	3.81e-08	5.35e-07	0.445327
ENSMUSG00000050912.15	chr9	7764041	7794333	protein_coding	Tmem123	8902	10111	5244	4465	7378	7118.92	-0.720915	0.131115	-5.49835	3.83e-08	5.39e-07	0.606712
ENSMUSG00000035873.8	chr10	108332121	108414240	protein_coding	Pawr	2882	3573	1619	1745	1902	2330.12	-0.82709	0.150536	-5.49429	3.92e-08	5.51e-07	0.563665
ENSMUSG00000063605.5	chr8	94902869	94918098	protein_coding	Ccdc102a	987	1172	507	462	805	772.087	-0.857909	0.156228	-5.49138	3.99e-08	5.59e-07	0.551752
ENSMUSG00000038708.10	chr9	118506267	118582519	protein_coding	Golga4	5089	5345	6650	6452	9187	6499.12	0.532942	0.0970723	5.49015	4.02e-08	5.62e-07	1.44688
ENSMUSG00000071324.11	chr10	41914990	42018442	protein_coding	Armc2	120	169	275	259	422	245.328	1.16142	0.211607	5.48858	4.05e-08	5.67e-07	2.23678
ENSMUSG00000062980.15	chr6	21985916	22256404	protein_coding	Cped1	1223	1442	610	696	713	932.193	-0.934028	0.170276	-5.48536	4.13e-08	5.77e-07	0.523395
ENSMUSG00000033152.13	chr6	88842558	88875044	protein_coding	Podxl2	578	569	274	278	346	406.56	-0.907573	0.165497	-5.48393	4.16e-08	5.81e-07	0.533081
ENSMUSG00000027253.15	chr2	91457511	91513779	protein_coding	Lrp4	10799	11277	5001	3684	7435	7509.65	-1.03673	0.189215	-5.47913	4.27e-08	5.96e-07	0.487431
ENSMUSG00000041119.12	chr17	31386210	31476310	protein_coding	Pde9a	41	73	2	3	0	23.1935	-4.99612	0.912284	-5.47649	4.34e-08	6.05e-07	0.0313342
ENSMUSG00000027316.15	chr2	131039632	131043088	protein_coding	Gfra4	140	123	297	306	333	242.16	1.28735	0.235187	5.47373	4.41e-08	6.14e-07	2.4408
ENSMUSG00000032352.16	chr9	77430823	77544870	protein_coding	Lrrc1	369	449	818	616	1039	653.256	1.03843	0.189896	5.46843	4.54e-08	6.32e-07	2.054
ENSMUSG00000003228.9	chr19	60889749	61095968	protein_coding	Grk5	1290	1362	713	656	1029	997.148	-0.71384	0.130547	-5.46806	4.55e-08	6.32e-07	0.609695
ENSMUSG00000040511.14	chr7	19903578	19921160	protein_coding	Pvr	872	828	1707	1303	2771	1465.14	1.17019	0.214168	5.46387	4.66e-08	6.47e-07	2.25041
ENSMUSG00000041488.16	chr19	11775118	11819403	protein_coding	Stx3	534	610	760	889	1332	811.702	0.805909	0.147504	5.46365	4.66e-08	6.47e-07	1.74825
ENSMUSG00000022096.14	chr14	70552212	70573548	protein_coding	Hr	39	55	282	116	298	157.294	2.337	0.427747	5.46351	4.67e-08	6.47e-07	5.05252
ENSMUSG00000026621.13	chr1	184786767	184811313	protein_coding	2023-03-01	607	764	309	211	341	441.182	-1.21615	0.222826	-5.45784	4.82e-08	6.67e-07	0.43043
ENSMUSG00000032179.7	chr9	75775364	75900310	protein_coding	Bmp5	1358	1762	757	572	977	1068.64	-0.992594	0.181908	-5.45655	4.85e-08	6.71e-07	0.502573
ENSMUSG00000031626.18	chr8	45507788	45827906	protein_coding	Sorbs2	4188	4445	1582	994	2489	2682.98	-1.36476	0.250194	-5.45482	4.9e-08	6.77e-07	0.388299
ENSMUSG00000021306.11	chr13	13357620	13394014	protein_coding	Gpr137b	3926	4222	7121	5585	10855	6234.11	0.949647	0.174286	5.44878	5.07e-08	7e-07	1.9314
ENSMUSG00000025932.14	chr1	14168954	14310235	protein_coding	Eya1	765	728	1025	1102	1591	1031.94	0.742853	0.136362	5.44764	5.1e-08	7.04e-07	1.67348
ENSMUSG00000022742.6	chr16	58670292	58717636	protein_coding	Cpox	1131	1117	2273	2461	2282	1881.78	1.11631	0.204963	5.44638	5.14e-08	7.08e-07	2.16791
ENSMUSG00000027944.13	chr3	89995446	89998780	protein_coding	Hax1	1402	1648	2187	2746	2938	2185.46	0.825333	0.151632	5.44299	5.24e-08	7.21e-07	1.77194
ENSMUSG00000004540.7	chr7	18813937	18821607	protein_coding	Psg17	74	93	13	18	19	42.7012	-2.28906	0.420612	-5.44222	5.26e-08	7.23e-07	0.204608
ENSMUSG00000020978.10	chr12	69296681	69310687	protein_coding	Klhdc2	1866	1965	2581	2629	3338	2470.47	0.605255	0.111262	5.43992	5.33e-08	7.32e-07	1.52125
ENSMUSG00000035637.14	chr4	44981395	44990734	protein_coding	Grhpr	389	403	1056	638	1346	758.29	1.36817	0.25153	5.43939	5.35e-08	7.33e-07	2.58143
ENSMUSG00000025351.14	chr10	128900989	128912822	protein_coding	Cd63	29256	34803	36829	40538	57569	39322.7	0.509679	0.093924	5.42651	5.75e-08	7.88e-07	1.42373
ENSMUSG00000004043.14	chr11	100859351	100885169	protein_coding	Stat5a	1158	1220	656	687	911	918.036	-0.636637	0.117384	-5.42353	5.84e-08	8e-07	0.643211
ENSMUSG00000048163.13	chr5	113818536	113832644	protein_coding	Selplg	1843	2208	1055	1059	1674	1541.43	-0.66711	0.123052	-5.42135	5.92e-08	8.09e-07	0.629767
ENSMUSG00000019951.10	chr10	89744991	89819871	protein_coding	Uhrf1bp1l	2723	2919	3796	3507	5362	3627.46	0.600626	0.110833	5.4192	5.99e-08	8.18e-07	1.51637
ENSMUSG00000050423.11	chr13	35958839	35970388	protein_coding	Ppp1r3g	4	2	41	41	56	28.8011	3.95867	0.730941	5.41585	6.1e-08	8.33e-07	15.5481
ENSMUSG00000018740.14	chr11	68968131	68974365	protein_coding	Slc25a35	167	161	52	54	62	98.5985	-1.51704	0.280507	-5.40821	6.37e-08	8.68e-07	0.349402
ENSMUSG00000041193.15	chr4	138799244	138863482	protein_coding	Pla2g5	3	3	49	40	50	29.4436	3.9957	0.739295	5.40475	6.49e-08	8.84e-07	15.9524
ENSMUSG00000028557.10	chr4	109451098	109484728	protein_coding	Rnf11	3709	4197	4864	4918	6554	4821.61	0.492535	0.091146	5.4038	6.52e-08	8.88e-07	1.40691
ENSMUSG00000028838.11	chr4	134356372	134383850	protein_coding	Extl1	35	37	207	406	139	174.476	2.91624	0.539854	5.40189	6.59e-08	8.97e-07	7.54875
ENSMUSG00000026827.12	chr2	57237635	57370719	protein_coding	Gpd2	1147	1309	674	718	999	957.445	-0.600718	0.111396	-5.39262	6.94e-08	9.43e-07	0.659425
ENSMUSG00000040966.10	chr17	12584132	12628488	protein_coding	Slc22a2	76	81	14	8	19	38.9075	-2.51035	0.466091	-5.38596	7.21e-08	9.78e-07	0.175513
ENSMUSG00000002227.15	chr3	104794836	104818563	protein_coding	Mov10	1116	1376	447	628	833	864.173	-0.955041	0.1774	-5.38354	7.3e-08	9.9e-07	0.515827
ENSMUSG00000068877.12	chr3	94693556	94704413	protein_coding	Selenbp2	7	3	47	39	82	34.741	3.46638	0.644454	5.37878	7.5e-08	1.02e-06	11.0531
ENSMUSG00000021904.6	chr14	31217860	31230352	protein_coding	Sema3g	459	597	172	208	343	347.352	-1.12763	0.209802	-5.37474	7.67e-08	1.04e-06	0.457666
ENSMUSG00000070427.4	chr7	102014885	102018690	protein_coding	Il18bp	345	448	650	587	1020	599.683	0.937765	0.174535	5.37293	7.75e-08	1.05e-06	1.91556
ENSMUSG00000031561.16	chr8	48227682	48843951	protein_coding	Tenm3	94	86	18	13	26	46.7429	-2.23734	0.416445	-5.37249	7.77e-08	1.05e-06	0.212076
ENSMUSG00000021996.16	chr14	74732297	74750765	protein_coding	Esd	7310	8363	9037	10300	14606	9798.93	0.546075	0.1017	5.36949	7.9e-08	1.07e-06	1.46011
ENSMUSG00000028402.18	chr4	81278500	81442815	protein_coding	Mpdz	2940	3339	1566	1296	2356	2260.05	-0.842634	0.156959	-5.36848	7.94e-08	1.07e-06	0.557624
ENSMUSG00000028542.17	chr4	117834506	117875198	protein_coding	Slc6a9	395	444	1465	2450	1084	1221.49	2.09815	0.39098	5.36639	8.03e-08	1.08e-06	4.2816
ENSMUSG00000027004.3	chr2	80411970	80447625	protein_coding	Frzb	93	134	1891	525	1840	894.614	3.68087	0.686558	5.36133	8.26e-08	1.11e-06	12.8248
ENSMUSG00000071714.7	chr15	78282507	78305721	protein_coding	Csf2rb2	2201	2356	4301	3348	7512	3842.12	1.13498	0.211731	5.36047	8.3e-08	1.12e-06	2.19615
ENSMUSG00000001105.15	chr11	78536361	78541737	protein_coding	Ift20	1333	1619	2160	1937	3283	2035.6	0.751252	0.140223	5.35757	8.43e-08	1.13e-06	1.68325
ENSMUSG00000074766.10	chr2	139678178	139758581	protein_coding	Ism1	277	272	39	14	81	133.248	-2.67488	0.499616	-5.35387	8.61e-08	1.15e-06	0.156596
ENSMUSG00000020914.17	chr11	98992943	99024189	protein_coding	Top2a	5593	6490	2368	2124	4444	4101.69	-1.03306	0.192985	-5.35304	8.65e-08	1.16e-06	0.488674
ENSMUSG00000028248.15	chr4	21847583	21876475	protein_coding	Pnisr	3640	4099	1978	2410	3055	3001.55	-0.617027	0.115334	-5.34993	8.8e-08	1.18e-06	0.652013
ENSMUSG00000039157.12	chr2	32535332	32569756	protein_coding	Fam102a	498	634	1201	881	1343	910.774	1.05463	0.197156	5.34921	8.83e-08	1.18e-06	2.07718
ENSMUSG00000031196.13	chrX	75172715	75382615	protein_coding	F8	190	207	73	73	102	127.425	-1.23955	0.231835	-5.3467	8.96e-08	1.2e-06	0.423504
ENSMUSG00000053040.13	chr9	66814994	66834726	protein_coding	Aph1c	1113	1229	1686	1544	2636	1616.49	0.748069	0.13993	5.34603	8.99e-08	1.2e-06	1.67954
ENSMUSG00000028944.14	chr5	24862744	25100642	protein_coding	Prkag2	1802	2163	1139	1033	1531	1515.22	-0.655422	0.122635	-5.3445	9.07e-08	1.21e-06	0.63489
ENSMUSG00000034818.17	chr10	81459227	81482709	protein_coding	Celf5	97	120	27	28	37	60.8495	-1.79201	0.335471	-5.34177	9.2e-08	1.23e-06	0.28877
ENSMUSG00000038233.10	chr9	121950988	121980209	protein_coding	Gask1a	100	81	13	14	27	46.29	-2.34309	0.438737	-5.34054	9.27e-08	1.23e-06	0.197088
ENSMUSG00000032042.11	chr9	35200175	35247973	protein_coding	Srpr	5432	6307	7410	7963	9778	7354.98	0.551094	0.103247	5.33761	9.42e-08	1.25e-06	1.4652
ENSMUSG00000031371.14	chrX	73437315	73459044	protein_coding	Haus7	689	833	375	405	579	567.644	-0.726586	0.136253	-5.33263	9.68e-08	1.29e-06	0.604332
ENSMUSG00000020601.8	chr12	15791727	15816922	protein_coding	Trib2	601	587	1027	847	1374	880.661	0.882997	0.165758	5.32702	9.98e-08	1.33e-06	1.8442
ENSMUSG00000022462.7	chr15	96687392	96699730	protein_coding	Slc38a2	7952	9010	13860	11091	17459	11803.9	0.765324	0.143864	5.31976	1.04e-07	1.38e-06	1.69975
ENSMUSG00000022340.15	chr15	44671856	44788063	protein_coding	Sybu	63	63	229	368	202	191.93	2.16648	0.407567	5.31565	1.06e-07	1.41e-06	4.48928
ENSMUSG00000030695.16	chr7	126795234	126800751	protein_coding	Aldoa	27373	32250	36552	35284	52068	36343.1	0.494141	0.0929692	5.31511	1.07e-07	1.41e-06	1.40848
ENSMUSG00000015291.10	chrX	74304998	74311862	protein_coding	Gdi1	3403	4108	2118	2335	3199	2992.85	-0.533581	0.10047	-5.31082	1.09e-07	1.44e-06	0.690838
ENSMUSG00000028681.11	chr4	117096075	117116101	protein_coding	Ptch2	42	49	2	0	3	18.771	-4.76606	0.898286	-5.30572	1.12e-07	1.48e-06	0.0367514
ENSMUSG00000033730.4	chr14	70077203	70082614	protein_coding	Egr3	337	362	93	154	154	217.716	-1.35641	0.25573	-5.30404	1.13e-07	1.49e-06	0.390554
ENSMUSG00000046410.10	chr7	29221926	29232515	protein_coding	Kcnk6	1252	1373	2046	1724	2661	1799.41	0.733036	0.138224	5.30326	1.14e-07	1.5e-06	1.66213
ENSMUSG00000035891.16	chr15	86139128	86186141	protein_coding	Cerk	5913	6549	7058	7478	10345	7402.15	0.435007	0.0820444	5.30209	1.14e-07	1.51e-06	1.35192
ENSMUSG00000038774.9	chr10	50592669	50851485	protein_coding	Ascc3	2408	2499	3521	3120	4853	3252.63	0.661655	0.124796	5.3019	1.15e-07	1.51e-06	1.5819
ENSMUSG00000025352.6	chr10	128882295	128891718	protein_coding	Gdf11	1093	1230	430	353	782	759.201	-1.16732	0.2202	-5.30116	1.15e-07	1.51e-06	0.445249
ENSMUSG00000074733.14	chr19	61053840	61140840	protein_coding	Zfp950	899	992	428	525	712	701.116	-0.752144	0.141886	-5.30104	1.15e-07	1.51e-06	0.59372
ENSMUSG00000044716.12	chr5	35056766	35087839	protein_coding	Dok7	13	8	68	46	116	48.8034	2.84375	0.536469	5.30086	1.15e-07	1.51e-06	7.17884
ENSMUSG00000089715.12	chr15	79823896	79834688	protein_coding	Cbx6	3348	3981	2056	1841	2963	2795.98	-0.660754	0.124724	-5.29774	1.17e-07	1.54e-06	0.632548
ENSMUSG00000030134.11	chr6	118011438	118091546	protein_coding	Rasgef1a	100	88	171	244	338	185.225	1.41562	0.267325	5.29549	1.19e-07	1.55e-06	2.66773
ENSMUSG00000029321.1	chr5	103605711	103629403	protein_coding	Slc10a6	4	2	38	41	53	27.6236	3.89536	0.736067	5.29213	1.21e-07	1.58e-06	14.8806
ENSMUSG00000040605.7	chr16	97356742	97442936	protein_coding	Bace2	150	136	40	37	62	83.8775	-1.61898	0.305964	-5.2914	1.21e-07	1.59e-06	0.325566
ENSMUSG00000039748.11	chr1	175880581	175913489	protein_coding	Exo1	235	265	98	95	149	165.774	-1.11548	0.210913	-5.28883	1.23e-07	1.61e-06	0.461536
ENSMUSG00000029348.11	chr5	112384354	112394866	protein_coding	Asphd2	855	1011	427	293	554	618.375	-1.11485	0.210825	-5.28804	1.24e-07	1.61e-06	0.461739
ENSMUSG00000053093.16	chr14	54970684	54994626	protein_coding	Myh7	33	34	0	0	0	13.1714	-7.46806	1.41276	-5.28615	1.25e-07	1.63e-06	0.00564792
ENSMUSG00000048240.14	chr10	80948624	81014945	protein_coding	Gng7	337	356	150	162	223	242.681	-0.937537	0.177422	-5.28421	1.26e-07	1.64e-06	0.522124
ENSMUSG00000043259.15	chr10	70440481	70558736	protein_coding	Fam13c	789	962	426	385	432	596.09	-1.02245	0.193508	-5.28375	1.27e-07	1.65e-06	0.49228
ENSMUSG00000030827.5	chr7	45613886	45615490	protein_coding	Fgf21	4	4	50	40	49	29.9077	3.58345	0.678373	5.28242	1.27e-07	1.66e-06	11.9874
ENSMUSG00000036966.15	chr15	102116528	102136234	protein_coding	Spryd3	1335	1586	2080	1920	2649	1905.57	0.636103	0.120421	5.28232	1.28e-07	1.66e-06	1.55413
ENSMUSG00000030881.15	chr7	105634203	105640416	protein_coding	Arfip2	1268	1392	1892	1811	2353	1740.33	0.637352	0.120691	5.28086	1.29e-07	1.67e-06	1.55547
ENSMUSG00000028085.12	chr3	85574119	85655622	protein_coding	Gatb	624	693	334	366	475	493.286	-0.722613	0.136989	-5.27499	1.33e-07	1.72e-06	0.605999
ENSMUSG00000034452.7	chr9	64922861	64951607	protein_coding	Slc24a1	34	65	0	1	2	19.6688	-5.61096	1.06389	-5.27402	1.33e-07	1.73e-06	0.0204613
ENSMUSG00000024672.11	chr19	11321039	11336146	protein_coding	Ms4a7	8019	9107	9636	10183	14362	10157.9	0.433485	0.0822257	5.27189	1.35e-07	1.75e-06	1.35049
ENSMUSG00000022090.10	chr14	70164218	70177681	protein_coding	Pdlim2	1814	2082	993	849	1496	1422.47	-0.796581	0.151178	-5.26914	1.37e-07	1.77e-06	0.575712
ENSMUSG00000034652.12	chr11	114890041	114904654	protein_coding	Cd300a	3721	4087	4527	5149	6692	4799.11	0.5075	0.0964119	5.26387	1.41e-07	1.82e-06	1.42158
ENSMUSG00000026915.16	chr2	37483228	37703859	protein_coding	Strbp	180	176	329	289	444	281.813	1.01135	0.19216	5.26307	1.42e-07	1.83e-06	2.0158
ENSMUSG00000054342.8	chr7	24370263	24386690	protein_coding	Kcnn4	388	427	596	695	1199	644.991	1.01795	0.19353	5.25993	1.44e-07	1.86e-06	2.02504
ENSMUSG00000019889.10	chr10	28074820	28597397	protein_coding	Ptprk	1148	1186	1612	1890	2153	1597.66	0.726354	0.138133	5.25836	1.45e-07	1.87e-06	1.65445
ENSMUSG00000021822.3	chr14	20836660	20843385	protein_coding	Plau	3876	4110	5687	5724	10606	5861.63	0.86781	0.165078	5.25699	1.46e-07	1.88e-06	1.82489
ENSMUSG00000030768.12	chr1	183086266	183221522	protein_coding	Disp1	822	863	1431	1242	1642	1202.09	0.810005	0.15414	5.25498	1.48e-07	1.9e-06	1.75322
ENSMUSG00000007850.16	chr11	50376990	50386528	protein_coding	Hnrnph1	10029	12125	5983	6876	9492	8772.77	-0.55111	0.104939	-5.2517	1.51e-07	1.94e-06	0.682495
ENSMUSG00000031490.6	chr8	27260329	27276674	protein_coding	Eif4ebp1	1977	2428	3232	3623	3957	3050.17	0.75942	0.144668	5.24941	1.53e-07	1.96e-06	1.69281
ENSMUSG00000047793.13	chr1	93235841	93301065	protein_coding	Sned1	1247	1133	564	635	755	862.499	-0.842701	0.160558	-5.24858	1.53e-07	1.97e-06	0.557599
ENSMUSG00000024875.5	chr19	5088538	5092881	protein_coding	Yif1a	1322	1418	1986	1763	2617	1810	0.65637	0.125175	5.24363	1.57e-07	2.02e-06	1.57611
ENSMUSG00000086596.2	chr9	114057140	114098728	protein_coding	Susd5	275	377	4538	1320	5662	2381.85	3.56363	0.67986	5.24171	1.59e-07	2.04e-06	11.8239
ENSMUSG00000037754.13	chr2	158665398	158766334	protein_coding	Ppp1r16b	447	521	194	241	242	326.927	-1.05464	0.201345	-5.23798	1.62e-07	2.08e-06	0.481417
ENSMUSG00000041445.9	chr14	34375465	34404287	protein_coding	Mmrn2	1128	1253	503	370	784	791.746	-1.10789	0.21159	-5.23601	1.64e-07	2.1e-06	0.463973
ENSMUSG00000096145.2	chr7	127893063	127895617	protein_coding	Vkorc1	214	221	403	349	493	335.558	0.962565	0.183869	5.23506	1.65e-07	2.11e-06	1.94877
ENSMUSG00000046798.14	chr5	5489537	5514958	protein_coding	Cldn12	645	707	892	887	1278	874.221	0.613981	0.117322	5.23329	1.67e-07	2.12e-06	1.53048
ENSMUSG00000038179.13	chr1	171632403	171653035	protein_coding	Slamf7	1696	1856	3007	2451	4949	2733.31	0.962007	0.183878	5.23178	1.68e-07	2.14e-06	1.94802
ENSMUSG00000052212.6	chr7	24743983	24760311	protein_coding	Cd177	38	56	2	1	0	18.9747	-5.47848	1.04744	-5.23035	1.69e-07	2.15e-06	0.0224291
ENSMUSG00000032359.14	chr9	90054152	90076089	protein_coding	Ctsh	5646	6377	7542	7133	10552	7383.58	0.507424	0.0972027	5.22027	1.79e-07	2.27e-06	1.42151
ENSMUSG00000071656.7	chr19	8850768	8853909	protein_coding	Lrrn4cl	121	99	349	335	292	245.631	1.62895	0.312067	5.21988	1.79e-07	2.27e-06	3.09289
ENSMUSG00000028073.15	chr3	87747890	87824306	protein_coding	Pear1	855	922	437	514	606	661.569	-0.744158	0.142585	-5.21904	1.8e-07	2.28e-06	0.597016
ENSMUSG00000058587.9	chr9	75497707	75559657	protein_coding	Tmod3	6757	7802	4495	4293	6353	5867.9	-0.504983	0.0968713	-5.21293	1.86e-07	2.36e-06	0.704669
ENSMUSG00000039942.15	chr15	5206661	5244187	protein_coding	Ptger4	575	624	189	216	406	392.353	-1.1638	0.223292	-5.21202	1.87e-07	2.37e-06	0.446334
ENSMUSG00000057722.17	chr4	101717404	101815352	protein_coding	Lepr	2891	3327	994	517	1589	1819	-1.60505	0.308194	-5.2079	1.91e-07	2.42e-06	0.328725
ENSMUSG00000022844.8	chr16	35397312	35490873	protein_coding	Pdia5	971	1228	1611	1841	2035	1538.51	0.781411	0.150074	5.20685	1.92e-07	2.43e-06	1.71881
ENSMUSG00000001036.17	chr11	61517249	61579687	protein_coding	Epn2	1786	1929	1089	984	1344	1415.99	-0.672767	0.129214	-5.20661	1.92e-07	2.43e-06	0.627302
ENSMUSG00000049409.9	chr6	87578591	87590743	protein_coding	Prokr1	92	75	278	170	466	210.117	1.84047	0.353895	5.20062	1.99e-07	2.51e-06	3.58127
ENSMUSG00000050410.15	chr17	35512734	35516824	protein_coding	Tcf19	574	674	174	119	342	366.13	-1.58614	0.305023	-5.20008	1.99e-07	2.51e-06	0.333061
ENSMUSG00000030431.8	chr7	4784557	4789656	protein_coding	Tmem238	38	57	118	164	160	107.915	1.68413	0.323904	5.19949	2e-07	2.52e-06	3.21347
ENSMUSG00000034667.8	chr10	121587380	121626332	protein_coding	Xpot	5391	6290	9531	10253	10467	8453.13	0.844821	0.16261	5.19537	2.04e-07	2.57e-06	1.79604
ENSMUSG00000025007.13	chr19	40550257	40588463	protein_coding	Aldh18a1	2676	3069	4825	5024	5189	4192.31	0.860144	0.165576	5.19486	2.05e-07	2.58e-06	1.81522
ENSMUSG00000029126.7	chr5	38137192	38159907	protein_coding	Nsg1	2470	2833	768	481	1495	1564.35	-1.56873	0.30216	-5.19171	2.08e-07	2.62e-06	0.337106
ENSMUSG00000020846.6	chr11	76019194	76027782	protein_coding	Rflnb	4045	4792	2072	1554	3106	3054.47	-0.970396	0.186941	-5.19093	2.09e-07	2.63e-06	0.510366
ENSMUSG00000058254.12	chrX	10485158	10596605	protein_coding	Tspan7	1114	1374	550	437	867	850.355	-1.00308	0.193282	-5.18969	2.11e-07	2.64e-06	0.498935
ENSMUSG00000029283.17	chr5	106964322	106984432	protein_coding	Cdc7	257	355	113	106	182	198.258	-1.17733	0.227002	-5.18643	2.14e-07	2.69e-06	0.44217
ENSMUSG00000042622.14	chr15	79346621	79359076	protein_coding	Maff	460	588	817	724	1192	746.301	0.818295	0.157797	5.18574	2.15e-07	2.69e-06	1.76332
ENSMUSG00000040111.17	chr9	40293233	40531383	protein_coding	Gramd1b	3350	3569	4151	5003	6239	4433.52	0.593097	0.114471	5.18122	2.2e-07	2.76e-06	1.50848
ENSMUSG00000036452.18	chr18	38993145	39376284	protein_coding	Arhgap26	400	397	176	197	247	281.039	-0.922458	0.178103	-5.17934	2.23e-07	2.78e-06	0.527609
ENSMUSG00000043251.6	chr8	105289924	105296101	protein_coding	Exoc3l	250	277	113	87	139	171.211	-1.19428	0.230646	-5.17797	2.24e-07	2.8e-06	0.437004
ENSMUSG00000062310.7	chr1	88499871	88510066	protein_coding	Glrp1	4	7	46	47	50	31.2506	3.17142	0.612633	5.1767	2.26e-07	2.82e-06	9.00934
ENSMUSG00000030879.10	chr7	105803206	105811099	protein_coding	Mrpl17	1216	1340	1676	1610	2258	1609.99	0.559111	0.108071	5.17356	2.3e-07	2.86e-06	1.47336
ENSMUSG00000024357.10	chr18	35266396	35499780	protein_coding	Sil1	1029	1147	1711	2116	2079	1626.79	0.905768	0.175079	5.17349	2.3e-07	2.86e-06	1.87354
ENSMUSG00000039323.18	chr1	72824503	72852474	protein_coding	Igfbp2	240	313	635	433	951	504.077	1.29052	0.249514	5.17213	2.31e-07	2.88e-06	2.44615
ENSMUSG00000047875.6	chr4	150087365	150105927	protein_coding	Gpr157	760	724	1025	1037	1554	1009.79	0.711225	0.137541	5.171	2.33e-07	2.89e-06	1.63719
ENSMUSG00000026389.16	chr1	120190757	120272705	protein_coding	Steap3	709	718	1111	1025	1918	1073.89	0.915283	0.177004	5.17097	2.33e-07	2.89e-06	1.88594
ENSMUSG00000026104.14	chr1	52119440	52161865	protein_coding	Stat1	1164	1323	607	746	898	938.019	-0.699462	0.135274	-5.1707	2.33e-07	2.89e-06	0.615802
ENSMUSG00000049723.14	chr9	7344381	7369499	protein_coding	Mmp12	17026	18072	49569	27243	93585	39473.8	1.65565	0.320573	5.16466	2.41e-07	2.99e-06	3.15065
ENSMUSG00000021643.15	chr13	100108012	100114571	protein_coding	Serf1	198	231	323	382	465	318.367	0.893324	0.17306	5.16194	2.44e-07	3.03e-06	1.85745
ENSMUSG00000054814.14	chr5	73998453	74068431	protein_coding	Usp46	1042	1186	528	636	876	841.004	-0.695217	0.134698	-5.16129	2.45e-07	3.04e-06	0.617616
ENSMUSG00000025150.10	chr11	120729489	120732114	protein_coding	Cbr2	1846	2225	2439	2993	4046	2676.26	0.653512	0.126673	5.15906	2.48e-07	3.07e-06	1.57299
ENSMUSG00000019796.12	chr10	7589800	7625483	protein_coding	Lrp11	939	1049	533	498	791	751.048	-0.694233	0.134622	-5.1569	2.51e-07	3.1e-06	0.618038
ENSMUSG00000031609.3	chr8	57482707	57487860	protein_coding	Sap30	442	587	894	748	1431	803.983	1.00214	0.194461	5.15342	2.56e-07	3.16e-06	2.00296
ENSMUSG00000032053.8	chr9	51213708	51240080	protein_coding	Pou2af1	53	47	0	2	0	20.1878	-6.18918	1.20129	-5.15209	2.58e-07	3.18e-06	0.0137047
ENSMUSG00000024594.9	chr18	57354741	57392956	protein_coding	Prrc1	3190	3766	5410	4434	7099	4740.5	0.725519	0.140893	5.14945	2.61e-07	3.22e-06	1.6535
ENSMUSG00000074364.6	chr7	15946958	15967567	protein_coding	Ehd2	7447	8210	3318	3158	6185	5535.88	-0.902689	0.175305	-5.14926	2.62e-07	3.22e-06	0.534889
ENSMUSG00000052928.9	chr18	75431224	75697554	protein_coding	Ctif	1735	2026	1082	1031	1579	1469.97	-0.59121	0.114881	-5.14629	2.66e-07	3.27e-06	0.663786
ENSMUSG00000001663.10	chr10	75783813	75798584	protein_coding	Gstt1	300	324	73	127	155	192.513	-1.3889	0.269958	-5.14488	2.68e-07	3.29e-06	0.381856
ENSMUSG00000022587.14	chr15	74955051	74959905	protein_coding	Ly6e	4168	5138	2272	2832	3601	3553.56	-0.655095	0.127338	-5.14453	2.68e-07	3.29e-06	0.635034
ENSMUSG00000031644.19	chr8	60993195	61131346	protein_coding	Nek1	895	1086	1494	1288	2037	1346.98	0.722392	0.140431	5.14411	2.69e-07	3.3e-06	1.64992
ENSMUSG00000041313.14	chr5	148327410	148399904	protein_coding	Slc7a1	2589	2736	4566	5074	4909	4018.53	0.921442	0.179334	5.13813	2.77e-07	3.4e-06	1.89401
ENSMUSG00000020990.5	chr12	69746848	69791267	protein_coding	Cdkl1	180	230	52	23	73	108.989	-2.05097	0.399206	-5.13764	2.78e-07	3.41e-06	0.241321
ENSMUSG00000001911.16	chr8	84699876	84800344	protein_coding	Nfix	5480	6361	3066	3751	4425	4573.61	-0.626766	0.122019	-5.13663	2.8e-07	3.42e-06	0.647627
ENSMUSG00000026615.14	chr1	185363044	185428360	protein_coding	Eprs	8219	9151	11452	12112	14389	11060.3	0.582442	0.113394	5.13647	2.8e-07	3.42e-06	1.49738
ENSMUSG00000030022.14	chr6	92772699	92943492	protein_coding	Adamts9	3582	3703	1364	696	1849	2199.75	-1.48398	0.288962	-5.13555	2.81e-07	3.44e-06	0.357502
ENSMUSG00000007891.16	chr7	142375911	142388038	protein_coding	Ctsd	109115	115099	134282	132942	199981	136805	0.489439	0.0953129	5.13508	2.82e-07	3.44e-06	1.4039
ENSMUSG00000028082.14	chr3	85971109	86130526	protein_coding	Sh3d19	2535	2708	3265	3418	4366	3246.23	0.521038	0.10148	5.13441	2.83e-07	3.45e-06	1.43499
ENSMUSG00000033209.17	chr5	110879803	111289780	protein_coding	Ttc28	5517	5689	2956	2349	4166	4078.73	-0.81663	0.159237	-5.12839	2.92e-07	3.56e-06	0.567767
ENSMUSG00000020484.19	chr11	5520659	5525893	protein_coding	Xbp1	4675	5274	6975	7824	8577	6681.1	0.692766	0.135133	5.12656	2.95e-07	3.59e-06	1.61638
ENSMUSG00000015305.6	chr10	8722219	8886070	protein_coding	Sash1	7757	7741	10860	9735	15002	10137.3	0.631859	0.123255	5.12642	2.95e-07	3.59e-06	1.54956
ENSMUSG00000028517.8	chr4	105157347	105232764	protein_coding	Plpp3	3234	3724	1404	1146	2513	2347.1	-1.05517	0.205859	-5.12567	2.96e-07	3.6e-06	0.481241
ENSMUSG00000000776.13	chr14	70438757	70443447	protein_coding	Polr3d	860	1071	1435	1328	1785	1291.56	0.689584	0.134677	5.12027	3.05e-07	3.7e-06	1.61282
ENSMUSG00000037169.15	chr12	12936093	12941914	protein_coding	Mycn	56	70	11	5	10	29.897	-2.8224	0.551497	-5.1177	3.09e-07	3.75e-06	0.141375
ENSMUSG00000022863.15	chr16	78332637	78377192	protein_coding	Btg3	619	675	1523	954	1831	1112.85	1.17289	0.22921	5.11712	3.1e-07	3.76e-06	2.25464
ENSMUSG00000071076.6	chr8	70698949	70700616	protein_coding	Jund	1438	1727	2146	2162	2718	2033.2	0.60468	0.118184	5.11642	3.11e-07	3.77e-06	1.52064
ENSMUSG00000038248.8	chr10	43002500	43174530	protein_coding	Sobp	488	505	217	258	348	358.65	-0.839075	0.164036	-5.11518	3.13e-07	3.79e-06	0.559002
ENSMUSG00000027956.11	chr3	79812564	79852773	protein_coding	Tmem144	288	312	411	474	693	429.585	0.821647	0.16063	5.11514	3.14e-07	3.79e-06	1.76742
ENSMUSG00000023905.15	chr17	23675445	23677468	protein_coding	Tnfrsf12a	1243	1369	1796	2696	2873	1988.56	0.941107	0.184148	5.1106	3.21e-07	3.88e-06	1.92
ENSMUSG00000039960.5	chr8	123653929	123663884	protein_coding	Rhou	98	144	237	226	428	220.963	1.3001	0.254757	5.10329	3.34e-07	4.03e-06	2.46246
ENSMUSG00000055239.10	chr6	72841114	72899979	protein_coding	Kcmf1	2605	2977	3659	3691	4643	3507.01	0.55568	0.108888	5.1032	3.34e-07	4.03e-06	1.46986
ENSMUSG00000009112.4	chr6	120836212	120892842	protein_coding	Bcl2l13	1455	1603	1952	1873	2709	1903.3	0.53423	0.104741	5.10048	3.39e-07	4.08e-06	1.44817
ENSMUSG00000022840.9	chr16	35154877	35305738	protein_coding	Adcy5	122	153	32	48	49	79.694	-1.64029	0.321804	-5.09716	3.45e-07	4.15e-06	0.320793
ENSMUSG00000028480.14	chr4	43957401	43979118	protein_coding	Glipr2	1846	2042	1063	984	1617	1487.33	-0.658097	0.129125	-5.09658	3.46e-07	4.16e-06	0.633714
ENSMUSG00000028163.17	chr3	135584655	135691547	protein_coding	Nfkb1	4225	4793	2808	2906	4083	3719.58	-0.442172	0.0867798	-5.09534	3.48e-07	4.18e-06	0.736025
ENSMUSG00000074863.5	chr13	62671784	62760709	protein_coding	Platr25	402	429	174	191	296	293.478	-0.905873	0.177912	-5.09168	3.55e-07	4.26e-06	0.53371
ENSMUSG00000030062.7	chr6	88084482	88105304	protein_coding	Rpn1	7750	9135	11644	15315	15827	11945.9	0.800591	0.157346	5.0881	3.62e-07	4.34e-06	1.74182
ENSMUSG00000024245.4	chr17	80944632	81001816	protein_coding	Tmem178	86	107	25	24	30	53.6735	-1.83559	0.360867	-5.08663	3.64e-07	4.37e-06	0.280176
ENSMUSG00000038357.10	chr9	109847379	109849617	protein_coding	Camp	85	90	19	21	18	46.3288	-2.12674	0.418359	-5.08352	3.71e-07	4.44e-06	0.228975
ENSMUSG00000002228.7	chr3	104781056	104786018	protein_coding	Ppm1j	187	199	66	80	87	122.836	-1.27853	0.251619	-5.08122	3.75e-07	4.49e-06	0.412215
ENSMUSG00000048442.15	chr11	115899966	115906269	protein_coding	Smim5	14	5	101	65	70	52.9079	3.10385	0.610914	5.08066	3.76e-07	4.5e-06	8.59709
ENSMUSG00000064272.3	chr1	74278550	74279624	protein_coding	Gpbar1	55	61	7	8	4	26.7941	-3.12343	0.614821	-5.08023	3.77e-07	4.5e-06	0.11475
ENSMUSG00000018425.18	chr11	86768846	86807746	protein_coding	Dhx40	1303	1506	1865	2033	2410	1820.89	0.621145	0.122284	5.07955	3.78e-07	4.52e-06	1.5381
ENSMUSG00000050222.11	chr14	57524777	57543166	protein_coding	Il17d	193	245	48	70	41	118.822	-1.96167	0.386241	-5.07889	3.8e-07	4.53e-06	0.256731
ENSMUSG00000001864.13	chr2	31950139	31973442	protein_coding	Aif1l	161	155	381	262	483	286.297	1.26411	0.248914	5.07847	3.8e-07	4.53e-06	2.40178
ENSMUSG00000035107.13	chr16	58408443	58469727	protein_coding	Dcbld2	3116	3308	1813	1970	2838	2575.17	-0.52649	0.103689	-5.07759	3.82e-07	4.55e-06	0.694242
ENSMUSG00000080316.11	chr17	17827158	17843009	protein_coding	Spaca6	471	581	195	273	302	360.026	-1.00132	0.197259	-5.07618	3.85e-07	4.58e-06	0.499542
ENSMUSG00000032690.16	chr5	120730333	120749853	protein_coding	Oas2	580	576	233	301	391	411.121	-0.892361	0.175983	-5.07071	3.96e-07	4.71e-06	0.538732
ENSMUSG00000032289.15	chr9	59966931	60522046	protein_coding	Thsd4	2487	2748	1581	1659	2120	2102.2	-0.519576	0.10259	-5.06458	4.09e-07	4.86e-06	0.697577
ENSMUSG00000043556.10	chr15	26540459	26895580	protein_coding	Fbxl7	567	580	279	286	320	405.057	-0.917574	0.181183	-5.06434	4.1e-07	4.86e-06	0.529399
ENSMUSG00000022231.10	chr15	32244810	32696341	protein_coding	Sema5a	990	1022	2618	1534	2788	1790.58	1.23352	0.243648	5.06272	4.13e-07	4.9e-06	2.3514
ENSMUSG00000004642.13	chr5	33634952	33652574	protein_coding	Slbp	1387	1617	884	872	1258	1188.95	-0.555641	0.109767	-5.06198	4.15e-07	4.91e-06	0.680355
ENSMUSG00000024673.9	chr19	11249675	11266241	protein_coding	Ms4a1	43	40	0	1	3	17.0697	-4.98485	0.985864	-5.05633	4.27e-07	5.06e-06	0.0315798
ENSMUSG00000038517.15	chr11	97136171	97151495	protein_coding	Tbkbp1	1071	1276	584	703	892	894.121	-0.665154	0.131587	-5.05485	4.31e-07	5.09e-06	0.630621
ENSMUSG00000052331.14	chr1	54645340	54926387	protein_coding	Ankrd44	2286	2507	1374	1210	1944	1839.87	-0.649215	0.128469	-5.05349	4.34e-07	5.12e-06	0.637627
ENSMUSG00000036438.14	chr17	87433412	87446935	protein_coding	Calm2	15204	18154	19399	20298	26906	19852.9	0.443782	0.0878724	5.0503	4.41e-07	5.2e-06	1.36016
ENSMUSG00000035969.15	chr4	43381979	43427088	protein_coding	Rusc2	2605	2930	3628	3330	5186	3498.45	0.567923	0.112454	5.05027	4.41e-07	5.2e-06	1.48239
ENSMUSG00000034394.14	chr11	4257557	4272514	protein_coding	Lif	232	268	560	379	773	436.084	1.20269	0.238173	5.04967	4.43e-07	5.21e-06	2.30169
ENSMUSG00000002900.16	chr12	31265234	31329644	protein_coding	Lamb1	9988	10957	3804	5919	5859	7246.31	-0.975158	0.193314	-5.04443	4.55e-07	5.35e-06	0.508684
ENSMUSG00000009681.10	chr10	75060592	75184921	protein_coding	Bcr	915	1072	559	561	708	756.949	-0.668517	0.132529	-5.04432	4.55e-07	5.35e-06	0.629153
ENSMUSG00000036632.9	chr3	54735539	54751318	protein_coding	Alg5	1119	1413	1599	1838	2294	1641.85	0.627204	0.124368	5.04314	4.58e-07	5.38e-06	1.54457
ENSMUSG00000030148.15	chr6	123106428	123143999	protein_coding	Clec4a2	1286	1415	756	812	980	1042.8	-0.63383	0.125696	-5.04258	4.59e-07	5.39e-06	0.644463
ENSMUSG00000012889.8	chr8	84125989	84132527	protein_coding	Podnl1	1938	2264	2469	2552	3704	2556.77	0.490006	0.0972193	5.04021	4.65e-07	5.46e-06	1.40445
ENSMUSG00000027420.13	chr2	143826528	143863173	protein_coding	Bfsp1	38	49	125	106	141	92.1341	1.5545	0.308637	5.03667	4.74e-07	5.55e-06	2.93733
ENSMUSG00000018736.14	chr11	68821434	68871858	protein_coding	Ndel1	2788	3362	3740	3739	5192	3734.21	0.487057	0.0967771	5.03277	4.83e-07	5.66e-06	1.40158
ENSMUSG00000087247.3	chr1	6359218	6394731	protein_coding	Alkal1	1	3	46	25	72	28.5467	4.57458	0.908967	5.03272	4.84e-07	5.66e-06	23.8279
ENSMUSG00000021215.15	chr13	3882018	3918220	protein_coding	Net1	819	989	458	531	649	682.045	-0.6944	0.13805	-5.03007	4.9e-07	5.73e-06	0.617966
ENSMUSG00000026786.14	chr2	22774094	22875653	protein_coding	Apbb1ip	3718	4284	1763	2013	3320	2956.9	-0.759134	0.150981	-5.02802	4.96e-07	5.79e-06	0.590851
ENSMUSG00000069792.5	chr11	83703991	83706268	protein_coding	Wfdc17	5830	5382	2061	2854	4032	3970.15	-0.914602	0.181918	-5.02755	4.97e-07	5.8e-06	0.53049
ENSMUSG00000018340.13	chr11	54979108	55033445	protein_coding	Anxa6	13823	16204	7603	6623	12202	11073.7	-0.764308	0.152033	-5.02727	4.98e-07	5.8e-06	0.588736
ENSMUSG00000047592.17	chr5	138225898	138253363	protein_coding	Nxpe5	3297	3296	1314	1896	2070	2355.07	-0.879374	0.174996	-5.0251	5.03e-07	5.86e-06	0.543603
ENSMUSG00000007682.6	chr12	90724552	90738438	protein_coding	Dio2	239	256	532	389	915	453.902	1.29248	0.257225	5.02469	5.04e-07	5.87e-06	2.44948
ENSMUSG00000045555.3	chr10	40683282	40811083	protein_coding	Mettl24	5	3	38	42	46	27.1124	3.42727	0.682293	5.02317	5.08e-07	5.91e-06	10.7575
ENSMUSG00000025777.8	chr1	17145362	17164271	protein_coding	Gdap1	66	75	13	14	19	36.8126	-2.17628	0.433378	-5.02166	5.12e-07	5.96e-06	0.221246
ENSMUSG00000074207.10	chr3	138260991	138290698	protein_coding	Adh1	174	212	51	38	25	99.7744	-2.24033	0.446463	-5.01795	5.22e-07	6.07e-06	0.211638
ENSMUSG00000060594.6	chr9	51054640	51077094	protein_coding	Layn	337	390	762	578	1478	684.911	1.34545	0.268276	5.01516	5.3e-07	6.15e-06	2.54109
ENSMUSG00000040998.18	chr3	132881745	132950291	protein_coding	Npnt	5359	6472	2298	1087	2839	3545.19	-1.49726	0.298577	-5.01466	5.31e-07	6.16e-06	0.354225
ENSMUSG00000038740.9	chr2	33729953	33887946	protein_coding	Mvb12b	1411	1510	1749	1812	2547	1790.3	0.500265	0.0998008	5.01264	5.37e-07	6.22e-06	1.41447
ENSMUSG00000037972.7	chr16	11060945	11074985	protein_coding	Snn	1460	1628	894	971	1260	1230.78	-0.53991	0.107719	-5.0122	5.38e-07	6.23e-06	0.687814
ENSMUSG00000075702.9	chr11	3514684	3517351	protein_coding	Selenom	1244	1440	1575	1730	2341	1650.93	0.512258	0.102247	5.00999	5.44e-07	6.3e-06	1.42628
ENSMUSG00000005899.14	chr16	17619354	17644828	protein_coding	Smpd4	1180	1384	692	783	1046	1004.36	-0.584763	0.116744	-5.00894	5.47e-07	6.33e-06	0.666759
ENSMUSG00000006442.10	chr4	148591503	148594993	protein_coding	Srm	1399	1631	2365	3133	2926	2306.79	0.943912	0.188516	5.00707	5.53e-07	6.38e-06	1.92374
ENSMUSG00000048120.16	chr19	40612366	40741602	protein_coding	Entpd1	4822	5601	6840	7245	8605	6617.17	0.57868	0.115612	5.00534	5.58e-07	6.43e-06	1.49348
ENSMUSG00000042607.15	chr6	5383386	5433022	protein_coding	Asb4	651	768	1386	991	2118	1159.41	1.08113	0.216047	5.00414	5.61e-07	6.47e-06	2.1157
ENSMUSG00000025978.14	chr1	55170159	55226782	protein_coding	Rftn2	590	691	1548	929	1939	1127.4	1.21974	0.243788	5.00326	5.64e-07	6.49e-06	2.32904
ENSMUSG00000024486.6	chr18	36504927	36515805	protein_coding	Hbegf	390	394	694	568	1125	621.915	1.01745	0.203441	5.00118	5.7e-07	6.56e-06	2.02433
ENSMUSG00000053931.11	chr3	121426497	121458207	protein_coding	Cnn3	8088	9158	4575	3891	6984	6427.23	-0.735234	0.147057	-4.99967	5.74e-07	6.61e-06	0.600721
ENSMUSG00000060981.7	chr13	23531050	23531519	protein_coding	H4c8	19	27	81	64	116	60.5758	1.93889	0.387973	4.99749	5.81e-07	6.67e-06	3.8341
ENSMUSG00000022544.14	chr16	5244152	5255983	protein_coding	Eef2kmt	451	488	715	758	869	657.833	0.774603	0.155024	4.99668	5.83e-07	6.7e-06	1.71072
ENSMUSG00000030409.16	chr7	19083849	19093821	protein_coding	Dmpk	5540	6667	3620	3040	4536	4631.31	-0.676541	0.135469	-4.99408	5.91e-07	6.78e-06	0.625663
ENSMUSG00000026826.13	chr2	57106830	57124003	protein_coding	Nr4a2	219	197	498	354	548	364.109	1.19559	0.239531	4.99139	5.99e-07	6.87e-06	2.29039
ENSMUSG00000074151.13	chr8	94434356	94527272	protein_coding	Nlrc5	2725	3024	1187	1654	1608	2028.16	-0.910378	0.182399	-4.99114	6e-07	6.88e-06	0.532046
ENSMUSG00000022673.5	chr16	15623897	15637400	protein_coding	Mcm4	2076	2371	892	658	1528	1469.98	-1.12652	0.225826	-4.98846	6.09e-07	6.97e-06	0.458018
ENSMUSG00000011752.7	chr19	41911923	41918660	protein_coding	Pgam1	5444	5754	9877	7333	14574	8458.36	0.923631	0.185184	4.98763	6.11e-07	6.99e-06	1.89688
ENSMUSG00000048234.13	chr1	39551296	39577405	protein_coding	Rnf149	3567	3878	4655	4467	7051	4664.5	0.547571	0.109797	4.98712	6.13e-07	7e-06	1.46162
ENSMUSG00000003153.10	chr6	122727809	122801640	protein_coding	Slc2a3	307	326	616	490	1123	556.353	1.21375	0.243461	4.98538	6.18e-07	7.06e-06	2.31939
ENSMUSG00000028427.13	chr4	41033074	41048139	protein_coding	Aqp7	40	58	6	2	3	21.3925	-3.67239	0.736822	-4.9841	6.23e-07	7.09e-06	0.0784331
ENSMUSG00000040204.6	chr9	65890237	65903266	protein_coding	Pclaf	1481	1792	595	411	1045	1037.53	-1.27308	0.255429	-4.9841	6.23e-07	7.09e-06	0.413775
ENSMUSG00000042155.3	chr2	69821944	69836651	protein_coding	Klhl23	355	386	128	153	252	249.565	-1.06117	0.212918	-4.98395	6.23e-07	7.09e-06	0.479243
ENSMUSG00000025488.9	chr7	140898945	140900446	protein_coding	Cox8b	0	0	45	26	43	23.1058	7.73288	1.55207	4.98229	6.28e-07	7.15e-06	212.729
ENSMUSG00000038650.15	chr7	141160326	141172857	protein_coding	Rnh1	5306	6266	7999	7442	13468	7935.83	0.738414	0.148298	4.97925	6.38e-07	7.26e-06	1.66834
ENSMUSG00000054675.5	chr5	113793729	113800516	protein_coding	Tmem119	5884	7113	12646	8785	19797	10605.5	1.07962	0.216966	4.97597	6.49e-07	7.38e-06	2.11347
ENSMUSG00000005823.9	chr17	57234635	57248446	protein_coding	Gpr108	1561	1762	2265	2622	2898	2223.82	0.685405	0.137793	4.97416	6.55e-07	7.44e-06	1.60815
ENSMUSG00000039396.11	chr8	53586867	53639065	protein_coding	Neil3	248	260	85	60	139	155.173	-1.42892	0.287479	-4.9705	6.68e-07	7.57e-06	0.37141
ENSMUSG00000039753.16	chr5	43744615	43821638	protein_coding	Fbxl5	1434	1536	1808	2012	2534	1855.82	0.540565	0.108763	4.97011	6.69e-07	7.58e-06	1.45454
ENSMUSG00000035890.9	chr10	79758515	79766952	protein_coding	Rnf126	1014	1050	1683	1350	2285	1462.5	0.796638	0.160488	4.96386	6.91e-07	7.83e-06	1.73705
ENSMUSG00000020523.14	chr11	57482993	57518617	protein_coding	Fam114a2	1945	2321	2790	2593	4088	2714.01	0.585084	0.117896	4.9627	6.95e-07	7.87e-06	1.50013
ENSMUSG00000034573.14	chr5	103425192	103598303	protein_coding	Ptpn13	2117	2288	1321	1390	1772	1764.06	-0.529144	0.106685	-4.95986	7.05e-07	7.98e-06	0.692966
ENSMUSG00000001870.16	chr17	75005568	75392512	protein_coding	Ltbp1	11282	13200	5681	4102	8690	8418.73	-0.988971	0.199432	-4.95893	7.09e-07	8.01e-06	0.503837
ENSMUSG00000028603.15	chr4	108043839	108144998	protein_coding	Scp2	6334	7637	4011	3599	5868	5405.24	-0.618359	0.12477	-4.956	7.2e-07	8.12e-06	0.651411
ENSMUSG00000030551.14	chr7	70351944	70366735	protein_coding	Nr2f2	539	619	210	304	367	402.033	-0.958282	0.19336	-4.95596	7.2e-07	8.12e-06	0.514669
ENSMUSG00000054843.9	chr19	57611034	58133343	protein_coding	Atrnl1	1939	2087	1209	1265	1636	1614.21	-0.526029	0.106152	-4.95543	7.22e-07	8.13e-06	0.694464
ENSMUSG00000044469.8	chr17	56162477	56173955	protein_coding	Tnfaip8l1	185	223	81	84	103	133.803	-1.15487	0.233152	-4.95329	7.3e-07	8.22e-06	0.449107
ENSMUSG00000024238.15	chr18	5591860	5775467	protein_coding	Zeb1	1700	2035	981	1112	1235	1403.56	-0.706844	0.142739	-4.95202	7.34e-07	8.26e-06	0.612659
ENSMUSG00000032294.17	chr9	59656368	59679375	protein_coding	Pkm	36992	44272	69813	52575	105840	60763.5	0.910792	0.184038	4.94893	7.46e-07	8.39e-06	1.88008
ENSMUSG00000072872.3	chr6	100228565	100287485	protein_coding	Rybp	1514	1601	747	914	960	1142.06	-0.793133	0.160304	-4.94769	7.51e-07	8.44e-06	0.577089
ENSMUSG00000000627.15	chr6	82911885	82939769	protein_coding	Sema4f	85	82	201	154	343	168.785	1.46609	0.296344	4.94728	7.53e-07	8.45e-06	2.76273
ENSMUSG00000041120.6	chr4	139082284	139092993	protein_coding	Nbl1	1833	2019	1075	1198	1410	1497.28	-0.613565	0.124038	-4.94657	7.55e-07	8.47e-06	0.65358
ENSMUSG00000023191.9	chr6	124841089	124857752	protein_coding	P3h3	3313	3786	5065	4640	6097	4574.35	0.608566	0.123068	4.94495	7.62e-07	8.53e-06	1.52474
ENSMUSG00000025935.10	chr1	13564698	13589910	protein_coding	Tram1	5783	6298	6815	7058	10057	7132.81	0.421051	0.0851881	4.9426	7.71e-07	8.63e-06	1.3389
ENSMUSG00000038402.2	chr13	31625816	31631403	protein_coding	Foxf2	191	238	51	16	63	109.369	-2.29961	0.465413	-4.94102	7.77e-07	8.69e-06	0.203118
ENSMUSG00000010660.3	chr9	119071527	119093502	protein_coding	Plcd1	1454	1662	2533	2023	3143	2151.67	0.75006	0.151952	4.93616	7.97e-07	8.91e-06	1.68186
ENSMUSG00000001604.14	chr4	136247729	136274898	protein_coding	Tcea3	152	151	53	53	60	93.3104	-1.41596	0.2869	-4.93539	8e-07	8.93e-06	0.37476
ENSMUSG00000002043.17	chr7	19508395	19516145	protein_coding	Trappc6a	428	451	637	798	864	636.191	0.838697	0.170031	4.93262	8.11e-07	9.06e-06	1.78843
ENSMUSG00000032537.15	chr9	101922128	102354693	protein_coding	Ephb1	179	239	63	88	97	131.272	-1.30182	0.263939	-4.93226	8.13e-07	9.06e-06	0.405615
ENSMUSG00000055013.16	chr1	89454806	89897617	protein_coding	Agap1	1712	1909	2118	2495	3175	2264.87	0.545289	0.110659	4.92765	8.32e-07	9.27e-06	1.45931
ENSMUSG00000053580.16	chr11	105589986	105929304	protein_coding	Tanc2	1638	1631	3193	2215	4400	2581.92	1.00682	0.204339	4.92721	8.34e-07	9.28e-06	2.00948
ENSMUSG00000022687.12	chr16	44485049	44558897	protein_coding	Boc	1021	1068	1544	1541	1835	1405.04	0.691007	0.140244	4.92716	8.34e-07	9.28e-06	1.61441
ENSMUSG00000027223.15	chr2	92383676	92401263	protein_coding	Mapk8ip1	308	336	119	161	174	217.652	-1.05695	0.214625	-4.92465	8.45e-07	9.39e-06	0.480646
ENSMUSG00000031565.18	chr8	25513654	25575718	protein_coding	Fgfr1	6492	7754	12318	10215	13158	10023.7	0.790347	0.160554	4.92263	8.54e-07	9.48e-06	1.72949
ENSMUSG00000030753.15	chr7	98703103	98718062	protein_coding	Thap12	3400	3877	2183	2251	2740	2871.97	-0.566393	0.115081	-4.92171	8.58e-07	9.52e-06	0.675303
ENSMUSG00000040433.16	chr9	96682770	96752831	protein_coding	Zbtb38	2548	2594	3526	3178	5071	3348.48	0.624122	0.126875	4.9192	8.69e-07	9.64e-06	1.54127
ENSMUSG00000036585.16	chr18	38838673	38929472	protein_coding	Fgf1	56	45	170	107	279	127.99	1.85374	0.376933	4.91796	8.75e-07	9.69e-06	3.61436
ENSMUSG00000032803.15	chr9	103353094	103365840	protein_coding	Cdv3	6474	7545	8528	9248	11336	8595.91	0.50582	0.102869	4.91714	8.78e-07	9.72e-06	1.41993
ENSMUSG00000031024.13	chr7	109523911	109703605	protein_coding	St5	2469	2864	991	649	1703	1692.26	-1.27445	0.25951	-4.911	9.06e-07	1e-05	0.413381
ENSMUSG00000018920.11	chr11	70453983	70459984	protein_coding	Cxcl16	1496	1774	1956	1998	2959	2012.4	0.515072	0.104981	4.90634	9.28e-07	1.03e-05	1.42907
ENSMUSG00000053317.11	chr4	47474658	47483242	protein_coding	Sec61b	2107	2324	2733	3597	4202	2976.07	0.691955	0.141096	4.90414	9.38e-07	1.04e-05	1.61547
ENSMUSG00000022892.11	chr16	84949685	85173766	protein_coding	App	37124	42163	18086	24476	25898	29326.1	-0.758334	0.154633	-4.90408	9.39e-07	1.04e-05	0.591179
ENSMUSG00000021211.4	chr13	4268176	4279433	protein_coding	Akr1c12	317	383	156	133	232	239.929	-0.994581	0.20295	-4.90062	9.55e-07	1.05e-05	0.501882
ENSMUSG00000026814.16	chr2	32646595	32682669	protein_coding	Eng	3346	3748	2112	1866	2952	2769.12	-0.598651	0.122212	-4.89848	9.66e-07	1.06e-05	0.660371
ENSMUSG00000062901.3	chr16	20097542	20129221	protein_coding	Klhl24	4792	4895	5951	6059	8069	5924.96	0.492631	0.100644	4.8948	9.84e-07	1.08e-05	1.40701
ENSMUSG00000034714.9	chr11	114675431	114720977	protein_coding	Ttyh2	3479	3771	4310	4748	7424	4668.79	0.604838	0.123716	4.88892	1.01e-06	1.12e-05	1.52081
ENSMUSG00000037405.8	chr9	21015985	21028817	protein_coding	Icam1	877	1123	456	558	756	741.698	-0.739032	0.151257	-4.88594	1.03e-06	1.13e-05	0.599141
ENSMUSG00000028919.11	chr4	141239499	141257564	protein_coding	Arhgef19	620	798	1952	1032	2489	1358.38	1.38009	0.282602	4.88352	1.04e-06	1.14e-05	2.60285
ENSMUSG00000041801.5	chr1	135766119	135769136	protein_coding	Phlda3	5398	6334	3121	2575	4662	4341.64	-0.753515	0.154365	-4.88139	1.05e-06	1.16e-05	0.593157
ENSMUSG00000031634.13	chr8	45975528	45996958	protein_coding	Ufsp2	1508	1732	2295	1989	3225	2126.43	0.647236	0.13265	4.87927	1.06e-06	1.17e-05	1.56617
ENSMUSG00000078920.3	chr11	49076587	49096974	protein_coding	Ifi47	743	904	382	376	649	598.5	-0.804399	0.164876	-4.87883	1.07e-06	1.17e-05	0.5726
ENSMUSG00000032366.15	chr9	67022590	67049406	protein_coding	Tpm1	54605	66470	25358	17119	41018	39956.1	-1.1269	0.230999	-4.87836	1.07e-06	1.17e-05	0.457899
ENSMUSG00000038252.13	chr6	125168007	125191701	protein_coding	Ncapd2	1926	2083	893	861	1623	1445.91	-0.839718	0.172191	-4.87667	1.08e-06	1.18e-05	0.558753
ENSMUSG00000045180.13	chrX	152609509	152769465	protein_coding	Shroom2	373	388	189	186	246	274.161	-0.850019	0.174319	-4.87621	1.08e-06	1.18e-05	0.554778
ENSMUSG00000052565.7	chr13	23553262	23560686	protein_coding	H1f3	21	39	129	78	145	82.1029	2.01142	0.412642	4.8745	1.09e-06	1.19e-05	4.0318
ENSMUSG00000034413.14	chr17	26414829	26446349	protein_coding	Neurl1b	234	241	74	102	138	155.342	-1.17224	0.240844	-4.86719	1.13e-06	1.24e-05	0.443733
ENSMUSG00000006050.12	chr18	36666681	36670815	protein_coding	Sra1	1345	1689	2311	1929	3100	2054.81	0.716356	0.147396	4.86008	1.17e-06	1.28e-05	1.64303
ENSMUSG00000005800.3	chr9	7558456	7568485	protein_coding	Mmp8	75	96	161	173	335	162.961	1.37352	0.282665	4.85916	1.18e-06	1.28e-05	2.59101
ENSMUSG00000047246.7	chr13	23583670	23621124	protein_coding	H2bc6	47	40	130	96	163	94.8204	1.59293	0.327928	4.85757	1.19e-06	1.29e-05	3.01662
ENSMUSG00000006818.5	chr17	13006846	13040063	protein_coding	Sod2	2641	3040	1571	1829	2165	2231	-0.579714	0.119343	-4.85756	1.19e-06	1.29e-05	0.669096
ENSMUSG00000022686.14	chr16	19760208	19772753	protein_coding	B3gnt5	495	530	175	143	336	327.583	-1.25204	0.257759	-4.85743	1.19e-06	1.29e-05	0.419853
ENSMUSG00000066595.9	chr1	191005847	191026158	protein_coding	Flvcr1	1006	1106	1629	1405	2732	1542.84	0.860995	0.177298	4.8562	1.2e-06	1.3e-05	1.81629
ENSMUSG00000030082.14	chr6	88503579	88518905	protein_coding	Sec61a1	6559	7214	9254	11935	12416	9490.01	0.743548	0.153131	4.85562	1.2e-06	1.3e-05	1.67429
ENSMUSG00000021282.17	chr12	111538016	111546752	protein_coding	Eif5	9057	9761	11815	12822	15295	11735.1	0.536826	0.110575	4.85487	1.2e-06	1.31e-05	1.45078
ENSMUSG00000017132.17	chr11	118132019	118248592	protein_coding	Cyth1	1669	1935	2078	2416	3146	2229.29	0.524186	0.108084	4.84979	1.24e-06	1.34e-05	1.43812
ENSMUSG00000026970.16	chr2	60750193	60963192	protein_coding	Rbms1	7622	8256	4856	5041	7398	6549.74	-0.445399	0.0918824	-4.84748	1.25e-06	1.35e-05	0.734381
ENSMUSG00000030588.12	chr7	29238329	29247597	protein_coding	Yif1b	1120	1156	1641	1438	2208	1501.61	0.651793	0.134503	4.84594	1.26e-06	1.36e-05	1.57112
ENSMUSG00000021365.15	chr13	41309581	41487362	protein_coding	Nedd9	3558	3871	1825	1338	2688	2610.02	-0.924693	0.19097	-4.84208	1.28e-06	1.39e-05	0.526793
ENSMUSG00000026930.15	chr2	26315515	26348237	protein_coding	Gpsm1	1112	1502	697	591	931	952.152	-0.790527	0.163265	-4.842	1.29e-06	1.39e-05	0.578133
ENSMUSG00000070691.10	chr4	135120652	135177990	protein_coding	Runx3	1223	1468	1857	1667	2753	1769.38	0.65376	0.135024	4.84179	1.29e-06	1.39e-05	1.57326
ENSMUSG00000039774.12	chr4	47091909	47123070	protein_coding	Galnt12	228	268	479	377	843	427.316	1.18187	0.244152	4.84073	1.29e-06	1.4e-05	2.26871
ENSMUSG00000026042.16	chr1	45374321	45503282	protein_coding	Col5a2	71973	81786	131855	100209	153136	107539	0.775584	0.160324	4.8376	1.31e-06	1.42e-05	1.71188
ENSMUSG00000036718.17	chr5	139706696	139736336	protein_coding	Micall2	1172	1230	598	693	995	924.221	-0.64479	0.133303	-4.83703	1.32e-06	1.42e-05	0.639586
ENSMUSG00000023909.4	chr17	23736186	23740867	protein_coding	Paqr4	477	523	252	214	357	359.493	-0.848935	0.175509	-4.83699	1.32e-06	1.42e-05	0.555195
ENSMUSG00000039633.7	chr8	36216064	36249516	protein_coding	Lonrf1	473	509	680	641	975	649.314	0.659353	0.136323	4.83668	1.32e-06	1.42e-05	1.57937
ENSMUSG00000053702.16	chr2	17343909	17731464	protein_coding	Nebl	84	97	467	162	508	261.281	2.08567	0.431354	4.83517	1.33e-06	1.43e-05	4.24472
ENSMUSG00000069793.12	chr11	82978390	82991830	protein_coding	Slfn9	1566	1714	613	702	1284	1147.92	-0.935117	0.193439	-4.83417	1.34e-06	1.44e-05	0.523
ENSMUSG00000030499.9	chr7	34639014	34656732	protein_coding	Kctd15	1061	1345	1901	1854	2139	1665.71	0.760397	0.157335	4.83299	1.34e-06	1.44e-05	1.69396
ENSMUSG00000050332.7	chrX	95420318	95444872	protein_coding	Amer1	740	848	421	445	653	612.471	-0.630559	0.130502	-4.8318	1.35e-06	1.45e-05	0.645926
ENSMUSG00000030802.14	chr7	127904082	127910221	protein_coding	Bckdk	1125	1320	1644	1503	2227	1551.21	0.577936	0.119613	4.83172	1.35e-06	1.45e-05	1.49271
ENSMUSG00000020340.16	chr11	46193850	46312859	protein_coding	Cyfip2	1540	1530	1895	1965	2898	1945.08	0.566057	0.117238	4.82828	1.38e-06	1.47e-05	1.48047
ENSMUSG00000028836.14	chr4	134343181	134354484	protein_coding	Slc30a2	0	0	34	19	55	20.9374	7.59794	1.57388	4.82753	1.38e-06	1.48e-05	193.735
ENSMUSG00000038204.13	chr5	24532697	24540978	protein_coding	Asb10	64	73	140	208	193	136.455	1.44162	0.29866	4.82697	1.39e-06	1.48e-05	2.71626
ENSMUSG00000029616.9	chr5	121428590	121452506	protein_coding	Erp29	4773	5581	5946	6158	8269	6101.13	0.42092	0.0872153	4.82621	1.39e-06	1.49e-05	1.33878
ENSMUSG00000025702.15	chr6	116338024	116409540	protein_coding	2023-03-08	3849	4052	4693	4895	6420	4757.61	0.461078	0.0955441	4.82581	1.39e-06	1.49e-05	1.37657
ENSMUSG00000030147.12	chr6	123049962	123071555	protein_coding	Clec4b1	58	57	7	6	15	28.004	-2.6345	0.546373	-4.8218	1.42e-06	1.52e-05	0.161041
ENSMUSG00000035245.12	chr6	97110024	97149182	protein_coding	Eogt	2339	2811	1367	1161	2063	1913.91	-0.7382	0.153157	-4.8199	1.44e-06	1.53e-05	0.599487
ENSMUSG00000079164.8	chr1	182954788	182976044	protein_coding	Tlr5	47	78	175	128	217	128.07	1.50913	0.313118	4.8197	1.44e-06	1.53e-05	2.84639
ENSMUSG00000015087.14	chr2	25583018	25608521	protein_coding	Rabl6	2629	2934	3497	3310	4689	3389.44	0.489736	0.101613	4.81963	1.44e-06	1.53e-05	1.40419
ENSMUSG00000062312.5	chr11	98412470	98437716	protein_coding	Erbb2	1068	1192	666	675	869	887.006	-0.584745	0.121435	-4.81528	1.47e-06	1.56e-05	0.666767
ENSMUSG00000056091.12	chr6	72097592	72154571	protein_coding	St3gal5	1189	1405	2241	1680	2902	1866.41	0.834284	0.173296	4.81422	1.48e-06	1.57e-05	1.78297
ENSMUSG00000044551.13	chr14	70154405	70159502	protein_coding	9930012K11Rik	260	380	117	130	198	212.339	-1.08773	0.22609	-4.81106	1.5e-06	1.59e-05	0.4705
ENSMUSG00000031613.9	chr8	56294585	56321043	protein_coding	Hpgd	2427	2971	6575	3756	7549	4626.17	1.17255	0.243741	4.81066	1.5e-06	1.6e-05	2.2541
ENSMUSG00000046768.13	chr12	75308322	75401456	protein_coding	Rhoj	1314	1521	648	850	906	1039.79	-0.783658	0.162971	-4.80859	1.52e-06	1.61e-05	0.580892
ENSMUSG00000020598.16	chr12	44328885	44601964	protein_coding	Nrcam	237	228	553	439	514	399.715	1.16391	0.242089	4.80778	1.53e-06	1.62e-05	2.24064
ENSMUSG00000040158.12	chr11	73177083	73183162	protein_coding	Tax1bp3	1857	2194	1154	1183	1793	1611.32	-0.539666	0.112262	-4.8072	1.53e-06	1.62e-05	0.68793
ENSMUSG00000018168.8	chr11	98464902	98546031	protein_coding	Ikzf3	42	32	2	2	3	16.0637	-3.97934	0.827946	-4.80628	1.54e-06	1.63e-05	0.0634015
ENSMUSG00000064181.6	chr10	116905784	116950769	protein_coding	Rab3ip	237	274	387	437	501	367.265	0.828664	0.172619	4.80054	1.58e-06	1.67e-05	1.77604
ENSMUSG00000034126.5	chr12	87106861	87147968	protein_coding	Pomt2	807	943	1129	1123	1510	1096.23	0.55044	0.114675	4.79999	1.59e-06	1.68e-05	1.46453
ENSMUSG00000026384.13	chr1	119652467	119837613	protein_coding	Ptpn4	949	1109	2065	1380	2651	1613.92	1.00181	0.208772	4.79859	1.6e-06	1.69e-05	2.00252
ENSMUSG00000020848.7	chr11	75768966	75796049	protein_coding	Doc2b	7	2	38	49	47	29.0566	3.33943	0.696076	4.79751	1.61e-06	1.69e-05	10.1221
ENSMUSG00000032673.5	chr11	29511757	29515033	protein_coding	Prorsd1	495	636	841	764	1096	761.462	0.704637	0.147029	4.79251	1.65e-06	1.74e-05	1.62973
ENSMUSG00000054728.17	chr13	42680623	43138526	protein_coding	Phactr1	135	173	55	57	67	96.3256	-1.32628	0.276802	-4.79144	1.66e-06	1.74e-05	0.398795
ENSMUSG00000001552.14	chr11	100368958	100397763	protein_coding	Jup	1952	2078	1226	1101	1622	1580.57	-0.589523	0.123187	-4.78559	1.7e-06	1.79e-05	0.664563
ENSMUSG00000026796.16	chr2	32876114	32925254	protein_coding	Fam129b	11416	12765	18984	15366	30781	17499.3	0.842685	0.176101	4.78524	1.71e-06	1.79e-05	1.79339
ENSMUSG00000020218.11	chr10	121033960	121100650	protein_coding	Wif1	971	1116	2102	1521	2180	1583.83	0.936884	0.195791	4.78511	1.71e-06	1.79e-05	1.91439
ENSMUSG00000050530.14	chr2	3114224	3227806	protein_coding	Fam171a1	1095	1160	2078	1515	2470	1657.58	0.870274	0.181874	4.78504	1.71e-06	1.79e-05	1.82801
ENSMUSG00000020644.9	chr12	25093799	25097140	protein_coding	Id2	1249	1253	1862	1603	2821	1732.86	0.749372	0.156641	4.78401	1.72e-06	1.8e-05	1.68106
ENSMUSG00000050919.9	chr13	99184823	99250656	protein_coding	Zfp366	219	189	62	52	111	124.371	-1.45782	0.304745	-4.78373	1.72e-06	1.8e-05	0.364044
ENSMUSG00000028999.15	chr5	23787711	23820369	protein_coding	Rint1	618	636	838	810	1197	812.827	0.615709	0.128725	4.78314	1.73e-06	1.81e-05	1.53231
ENSMUSG00000041126.16	chr11	6427229	6444443	protein_coding	H2az2	1239	1384	630	808	964	994.633	-0.684606	0.14314	-4.78278	1.73e-06	1.81e-05	0.622176
ENSMUSG00000026676.7	chr2	5137776	5230878	protein_coding	Ccdc3	84	117	21	30	36	56.4804	-1.7631	0.368673	-4.78229	1.73e-06	1.81e-05	0.294614
ENSMUSG00000014791.10	chr8	105305601	105310760	protein_coding	Elmo3	93	119	231	181	281	180.265	1.15787	0.242214	4.78036	1.75e-06	1.83e-05	2.23128
ENSMUSG00000043165.7	chr3	92080271	92083142	protein_coding	Lor	3	5	39	37	40	25.2241	3.33033	0.697125	4.77724	1.78e-06	1.86e-05	10.0584
ENSMUSG00000002105.15	chr2	91061791	91070417	protein_coding	Slc39a13	2248	2594	4555	3136	6195	3695.88	0.948925	0.19872	4.77518	1.8e-06	1.87e-05	1.93043
ENSMUSG00000043629.12	chr1	52922324	53020179	protein_coding	1700019D03Rik	2	12	64	60	54	39.4556	3.18519	0.667403	4.77252	1.82e-06	1.9e-05	9.09576
ENSMUSG00000035041.8	chr10	81084324	81098874	protein_coding	Creb3l3	43	9	251	112	247	133.328	2.95431	0.619029	4.77249	1.82e-06	1.9e-05	7.75062
ENSMUSG00000037816.10	chr13	50417864	50433780	protein_coding	Fbxw17	669	861	352	437	526	561.911	-0.770005	0.161423	-4.7701	1.84e-06	1.92e-05	0.586416
ENSMUSG00000020869.8	chr11	94629767	94645216	protein_coding	Lrrc59	7631	9186	10857	9991	14468	10349	0.515597	0.108101	4.7696	1.85e-06	1.92e-05	1.42959
ENSMUSG00000001555.10	chr11	100415697	100424824	protein_coding	Fkbp10	9697	11321	24820	14221	29226	17721.1	1.13945	0.239232	4.76293	1.91e-06	1.98e-05	2.20296
ENSMUSG00000028551.14	chr4	109660876	109667189	protein_coding	Cdkn2c	923	1082	538	437	749	734.706	-0.783679	0.164574	-4.76185	1.92e-06	1.99e-05	0.580884
ENSMUSG00000013846.10	chr15	67102875	67176830	protein_coding	St3gal1	2460	2753	4375	3347	5301	3630.72	0.766186	0.160941	4.76067	1.93e-06	2e-05	1.70077
ENSMUSG00000019726.12	chr13	13590397	13778803	protein_coding	Lyst	2315	2102	4320	3004	6178	3532.22	1.02552	0.215611	4.75636	1.97e-06	2.04e-05	2.0357
ENSMUSG00000023963.10	chr17	43667425	43751431	protein_coding	Cyp39a1	349	412	132	73	197	227.471	-1.50708	0.316867	-4.75618	1.97e-06	2.04e-05	0.351824
ENSMUSG00000043885.14	chr9	15709738	15743361	protein_coding	Slc36a4	2121	2476	3195	2785	4698	3013.9	0.646121	0.135909	4.75408	1.99e-06	2.06e-05	1.56495
ENSMUSG00000044037.15	chr9	110879870	110900530	protein_coding	Als2cl	1742	1978	3063	2345	4343	2657.44	0.817982	0.172065	4.75391	2e-06	2.06e-05	1.76294
ENSMUSG00000048424.17	chr15	8967949	9067335	protein_coding	Ranbp3l	2	1	40	21	75	26.5906	4.87852	1.02633	4.75338	2e-06	2.07e-05	29.4159
ENSMUSG00000014786.8	chr8	105348843	105369881	protein_coding	Slc9a5	490	567	265	296	398	398.146	-0.701096	0.147579	-4.75065	2.03e-06	2.1e-05	0.615105
ENSMUSG00000027901.12	chr3	106482405	106503030	protein_coding	Dennd2d	83	109	161	181	265	157.545	1.0946	0.230436	4.75013	2.03e-06	2.1e-05	2.13554
ENSMUSG00000000567.5	chr11	112782224	112787760	protein_coding	Sox9	208	192	618	322	1100	470.416	1.72788	0.363804	4.74948	2.04e-06	2.1e-05	3.3124
ENSMUSG00000023959.10	chr17	44134768	44280172	protein_coding	Clic5	36	60	134	175	143	111.463	1.72561	0.363386	4.7487	2.05e-06	2.11e-05	3.3072
ENSMUSG00000030091.17	chr6	91013068	91116829	protein_coding	Nup210	177	240	73	88	88	131.909	-1.27744	0.269049	-4.74797	2.05e-06	2.12e-05	0.412528
ENSMUSG00000041235.12	chr4	8690406	8867659	protein_coding	Chd7	766	786	1067	986	1588	1026.42	0.657215	0.138425	4.74782	2.06e-06	2.12e-05	1.57704
ENSMUSG00000029755.10	chr6	6877805	6882085	protein_coding	Dlx5	1260	1587	814	678	951	1048.32	-0.764169	0.160953	-4.74777	2.06e-06	2.12e-05	0.588792
ENSMUSG00000040339.10	chr3	108970997	109027607	protein_coding	Fam102b	3294	3460	2038	1893	2928	2689.9	-0.5461	0.115078	-4.74546	2.08e-06	2.14e-05	0.684869
ENSMUSG00000021994.15	chr14	28504750	28527448	protein_coding	Wnt5a	1052	1209	1666	2206	2121	1659.37	0.87128	0.183778	4.74093	2.13e-06	2.18e-05	1.82929
ENSMUSG00000069305.3	chr13	21831767	21832196	protein_coding	Hist1h4n	10	13	79	42	73	43.8461	2.54059	0.535891	4.74088	2.13e-06	2.18e-05	5.81828
ENSMUSG00000034120.18	chr11	116849901	116853094	protein_coding	Srsf2	4609	5284	3100	3345	4393	4105.38	-0.424959	0.0896788	-4.73868	2.15e-06	2.21e-05	0.74486
ENSMUSG00000003464.13	chr1	172126755	172136493	protein_coding	Pex19	2769	3285	1731	1769	2727	2417.24	-0.528635	0.111672	-4.73384	2.2e-06	2.26e-05	0.69321
ENSMUSG00000032802.8	chr2	152105516	152111376	protein_coding	Srxn1	3635	4105	4685	4622	7416	4820.78	0.537482	0.113574	4.73244	2.22e-06	2.27e-05	1.45144
ENSMUSG00000022894.6	chr16	85856173	85901828	protein_coding	Adamts5	2256	2233	788	1221	1510	1579.74	-0.92809	0.196117	-4.73234	2.22e-06	2.27e-05	0.525554
ENSMUSG00000024472.9	chr18	44380502	44424969	protein_coding	Dcp2	2807	3087	1818	1737	2625	2385.09	-0.497366	0.105299	-4.72338	2.32e-06	2.37e-05	0.708399
ENSMUSG00000004880.11	chr1	181815335	181843046	protein_coding	Lbr	1304	1642	854	878	1192	1160.07	-0.564577	0.119537	-4.72303	2.32e-06	2.37e-05	0.676154
ENSMUSG00000062421.13	chr11	103966739	103985337	protein_coding	Arf2	2916	3519	2012	1931	2744	2594.94	-0.500254	0.105922	-4.72283	2.33e-06	2.38e-05	0.706982
ENSMUSG00000026407.17	chr1	136052750	136119822	protein_coding	Cacna1s	0	0	40	17	42	19.7913	7.51182	1.59072	4.72228	2.33e-06	2.38e-05	182.508
ENSMUSG00000053641.9	chr9	64811340	64919667	protein_coding	Dennd4a	2576	2744	3890	3550	4561	3466.82	0.627638	0.132959	4.72055	2.35e-06	2.4e-05	1.54503
ENSMUSG00000024049.15	chr17	71002633	71126856	protein_coding	Myom1	4233	4731	1828	1055	2762	2859.78	-1.25882	0.266697	-4.72003	2.36e-06	2.4e-05	0.417887
ENSMUSG00000033684.14	chr1	155776029	155812889	protein_coding	Qsox1	8132	8847	10603	9814	15065	10388.5	0.497288	0.105358	4.72001	2.36e-06	2.4e-05	1.41156
ENSMUSG00000063558.4	chr1	58029931	58106413	protein_coding	Aox1	212	206	302	368	460	307.876	0.870676	0.184491	4.71935	2.37e-06	2.41e-05	1.82852
ENSMUSG00000022237.17	chr15	31291478	31367726	protein_coding	Ankrd33b	482	534	761	697	934	680.398	0.685155	0.145208	4.71843	2.38e-06	2.42e-05	1.60787
ENSMUSG00000029373.7	chr5	90772435	90773383	protein_coding	Pf4	1738	1774	673	1015	1114	1250.79	-0.886899	0.188247	-4.71136	2.46e-06	2.5e-05	0.540775
ENSMUSG00000014177.10	chr11	62879455	62916780	protein_coding	Tvp23b	1091	1275	1821	1526	2217	1580.27	0.683512	0.145078	4.71133	2.46e-06	2.5e-05	1.60604
ENSMUSG00000044162.12	chr6	65525313	65634040	protein_coding	Tnip3	185	154	44	62	48	98.7167	-1.67583	0.355897	-4.70875	2.49e-06	2.53e-05	0.312986
ENSMUSG00000022887.9	chr16	23449417	23520815	protein_coding	Masp1	346	288	505	823	815	556.001	1.19546	0.253953	4.70739	2.51e-06	2.54e-05	2.29018
ENSMUSG00000019982.15	chr10	21124935	21160984	protein_coding	Myb	39	37	3	0	1	15.8321	-4.78599	1.01673	-4.70723	2.51e-06	2.54e-05	0.0362471
ENSMUSG00000042099.16	chr17	33810519	33822918	protein_coding	Kank3	594	593	277	329	353	427.469	-0.855753	0.182015	-4.70155	2.58e-06	2.61e-05	0.552577
ENSMUSG00000057897.14	chr11	5969644	6066362	protein_coding	Camk2b	72	107	218	156	299	168.011	1.34888	0.28718	4.697	2.64e-06	2.67e-05	2.54715
ENSMUSG00000047867.11	chr6	48701582	48708225	protein_coding	Gimap6	537	579	198	293	261	371.927	-1.10741	0.235808	-4.69622	2.65e-06	2.68e-05	0.464128
ENSMUSG00000022206.7	chr15	11839896	11907287	protein_coding	Npr3	1398	1547	511	354	972	931.002	-1.29287	0.275355	-4.69529	2.66e-06	2.69e-05	0.408137
ENSMUSG00000020142.12	chr11	20302180	20332713	protein_coding	Slc1a4	1881	1997	2851	3009	3289	2618.43	0.700005	0.149093	4.6951	2.66e-06	2.69e-05	1.62451
ENSMUSG00000041482.17	chr18	63010213	63387183	protein_coding	Piezo2	2086	2129	665	395	1270	1274.8	-1.47786	0.314798	-4.69463	2.67e-06	2.69e-05	0.359021
ENSMUSG00000033308.16	chr3	118562129	119432924	protein_coding	Dpyd	99	117	35	32	44	64.5758	-1.51343	0.322689	-4.69007	2.73e-06	2.75e-05	0.350277
ENSMUSG00000066363.12	chr12	104214544	104221129	protein_coding	Serpina3f	49	32	0	0	2	16.4534	-5.9699	1.27339	-4.6882	2.76e-06	2.78e-05	0.0159544
ENSMUSG00000028545.13	chr4	111415006	111460298	protein_coding	Bend5	29	28	176	59	296	112.7	2.59436	0.553679	4.68568	2.79e-06	2.81e-05	6.03921
ENSMUSG00000074918.4	chr2	118745758	118748810	protein_coding	Inafm2	694	763	1575	1003	1847	1170.25	1.04416	0.222869	4.68507	2.8e-06	2.81e-05	2.06216
ENSMUSG00000071074.9	chr17	46248080	46252537	protein_coding	Yipf3	2539	2985	3470	3351	4537	3358.54	0.488162	0.104219	4.68398	2.81e-06	2.83e-05	1.40266
ENSMUSG00000003948.17	chr11	90249456	90278589	protein_coding	Mmd	1701	1996	955	867	1545	1386.08	-0.712981	0.152322	-4.68074	2.86e-06	2.87e-05	0.610058
ENSMUSG00000031216.13	chrX	99003248	99074728	protein_coding	Stard8	2293	2525	2931	2857	4513	2983.85	0.524124	0.112078	4.67643	2.92e-06	2.93e-05	1.43806
ENSMUSG00000026854.16	chr2	30982279	31023586	protein_coding	Usp20	632	785	881	931	1287	894.629	0.570888	0.122091	4.67591	2.93e-06	2.94e-05	1.48544
ENSMUSG00000034487.4	chr9	53384025	53401867	protein_coding	Poglut3	2610	2759	1644	1755	2278	2191.15	-0.477514	0.102187	-4.67295	2.97e-06	2.98e-05	0.718214
ENSMUSG00000020476.14	chr11	5788488	5800962	protein_coding	Dbnl	3479	4198	4411	4510	6446	4561.16	0.440793	0.0943565	4.67157	2.99e-06	2.99e-05	1.35735
ENSMUSG00000004558.15	chr14	51905271	51914158	protein_coding	Ndrg2	144	153	629	231	1055	424.992	2.06797	0.442716	4.67108	3e-06	3e-05	4.19295
ENSMUSG00000008206.16	chr8	4493026	4531680	protein_coding	Cers4	651	758	344	366	577	529.684	-0.704134	0.150756	-4.67069	3e-06	3e-05	0.613811
ENSMUSG00000034006.17	chr18	80253292	80292725	protein_coding	Pqlc1	958	1019	1340	1264	2202	1333.24	0.699232	0.149707	4.67066	3e-06	3e-05	1.62364
ENSMUSG00000042349.13	chr1	131254343	131279606	protein_coding	Ikbke	1691	1931	951	1139	1534	1429.57	-0.564767	0.120999	-4.66755	3.05e-06	3.04e-05	0.676065
ENSMUSG00000030411.16	chr7	18925888	18965319	protein_coding	Nova2	170	133	43	49	72	92.4499	-1.46895	0.314924	-4.66445	3.09e-06	3.09e-05	0.361246
ENSMUSG00000026437.11	chr1	132112237	132139684	protein_coding	Cdk18	1712	1839	2566	2300	4427	2513.88	0.797167	0.170925	4.66384	3.1e-06	3.09e-05	1.73769
ENSMUSG00000040616.3	chr4	142030992	142084304	protein_coding	Tmem51	765	890	442	506	635	640.953	-0.619478	0.132898	-4.6613	3.14e-06	3.13e-05	0.650906
ENSMUSG00000030688.15	chr7	101317086	101346626	protein_coding	Stard10	105	122	206	190	266	177.111	0.989944	0.212539	4.65771	3.2e-06	3.18e-05	1.98611
ENSMUSG00000025512.15	chr7	141493136	141539857	protein_coding	Chid1	1273	1549	1700	1998	2446	1782.44	0.570531	0.122544	4.65573	3.23e-06	3.21e-05	1.48507
ENSMUSG00000018566.14	chr11	69942539	69948188	protein_coding	Slc2a4	71	77	12	20	22	39.8059	-2.01727	0.433555	-4.65285	3.27e-06	3.25e-05	0.247025
ENSMUSG00000026824.11	chr2	55435970	55598145	protein_coding	Kcnj3	1	5	50	20	90	31.6316	4.13699	0.889136	4.65282	3.27e-06	3.25e-05	17.5937
ENSMUSG00000038463.8	chr1	170644532	170682789	protein_coding	Olfml2b	13434	15157	6550	3867	9062	9438.43	-1.13351	0.243723	-4.65079	3.31e-06	3.28e-05	0.455807
ENSMUSG00000034765.6	chr19	53529109	53542431	protein_coding	Dusp5	276	266	120	123	172	189.499	-0.951456	0.204635	-4.64952	3.33e-06	3.3e-05	0.51711
ENSMUSG00000056737.14	chr6	72544391	72562983	protein_coding	Capg	7855	9128	10732	10902	19198	11319.1	0.679527	0.14622	4.64729	3.36e-06	3.33e-05	1.60161
ENSMUSG00000039512.12	chr17	27856441	27900041	protein_coding	Uhrf1bp1	1579	1684	2367	1999	3133	2136.4	0.637834	0.137294	4.64575	3.39e-06	3.36e-05	1.55599
ENSMUSG00000070369.13	chr7	128154376	128223816	protein_coding	Itgad	72	70	7	16	20	36.35	-2.30857	0.496971	-4.64529	3.4e-06	3.36e-05	0.20186
ENSMUSG00000034173.13	chr5	129895723	129903623	protein_coding	Zbed5	74	83	211	156	207	147.553	1.33495	0.287486	4.64351	3.43e-06	3.39e-05	2.52266
ENSMUSG00000020121.15	chr10	121780991	122047315	protein_coding	Srgap1	571	662	957	789	1410	865.039	0.78355	0.168793	4.64209	3.45e-06	3.41e-05	1.72136
ENSMUSG00000042029.7	chr12	116405402	116463731	protein_coding	Ncapg2	2915	3234	3540	3733	4874	3638.11	0.426389	0.0919202	4.63868	3.51e-06	3.46e-05	1.34387
ENSMUSG00000052316.9	chr16	30269302	30283256	protein_coding	Lrrc15	41	39	136	86	297	114.122	2.06197	0.444753	4.63621	3.55e-06	3.5e-05	4.17556
ENSMUSG00000070323.11	chr9	7571396	7581885	protein_coding	Mmp27	356	351	496	750	810	550.683	0.979571	0.211303	4.63587	3.55e-06	3.51e-05	1.97188
ENSMUSG00000074361.11	chr7	16234585	16244154	protein_coding	C5ar2	202	238	312	326	512	313.095	0.813944	0.175642	4.63412	3.58e-06	3.53e-05	1.75801
ENSMUSG00000002845.14	chr16	38558698	38592162	protein_coding	Tmem39a	1011	1267	1470	1582	1939	1448.54	0.585768	0.126436	4.63292	3.61e-06	3.55e-05	1.50084
ENSMUSG00000037280.12	chr15	100691813	100729376	protein_coding	Galnt6	1424	1501	2149	1819	3279	2003.31	0.729551	0.157487	4.63246	3.61e-06	3.56e-05	1.65812
ENSMUSG00000024512.4	chr18	70240429	70244582	protein_coding	Dynap	0	0	56	8	68	25.6848	7.88987	1.70349	4.63159	3.63e-06	3.57e-05	237.184
ENSMUSG00000031328.16	chrX	74223461	74249820	protein_coding	Flna	90393	97353	50126	42665	79063	70652.8	-0.710369	0.153394	-4.63103	3.64e-06	3.58e-05	0.611164
ENSMUSG00000034055.16	chrX	102513975	102644246	protein_coding	Phka1	1692	1934	1100	947	1434	1406.17	-0.616432	0.133118	-4.63073	3.64e-06	3.58e-05	0.652282
ENSMUSG00000042115.4	chr1	132298626	132307357	protein_coding	Klhdc8a	79	90	146	153	245	140.29	1.11175	0.240177	4.62887	3.68e-06	3.61e-05	2.16108
ENSMUSG00000037364.12	chr5	137295704	137307674	protein_coding	Srrt	4255	4918	2629	2585	4171	3650.53	-0.540249	0.116726	-4.62834	3.69e-06	3.62e-05	0.687652
ENSMUSG00000051439.7	chr18	36725067	36726798	protein_coding	Cd14	1323	1439	1692	1671	2310	1676.21	0.479751	0.103672	4.62758	3.7e-06	3.63e-05	1.3945
ENSMUSG00000037474.13	chr1	191537356	191575544	protein_coding	Dtl	437	515	214	153	312	320.115	-1.06249	0.229762	-4.62432	3.76e-06	3.68e-05	0.478804
ENSMUSG00000073412.6	chr17	35185095	35188439	protein_coding	Lst1	654	739	196	339	424	461.906	-1.11595	0.241356	-4.62366	3.77e-06	3.69e-05	0.461388
ENSMUSG00000019647.16	chr18	47235598	47368870	protein_coding	Sema6a	99	148	24	36	54	70.2704	-1.68846	0.365294	-4.62219	3.8e-06	3.71e-05	0.310259
ENSMUSG00000024646.14	chr18	84838704	84879871	protein_coding	Cyb5a	3494	3889	2066	2409	3290	2990.21	-0.493961	0.106936	-4.61924	3.85e-06	3.77e-05	0.710073
ENSMUSG00000029730.16	chr5	138164583	138172422	protein_coding	Mcm7	1704	1979	1080	1203	1586	1493.6	-0.487439	0.105602	-4.61581	3.92e-06	3.83e-05	0.71329
ENSMUSG00000028988.13	chr4	149518236	149566437	protein_coding	Ctnnbip1	799	934	464	534	679	674.57	-0.604028	0.130959	-4.61236	3.98e-06	3.89e-05	0.657915
ENSMUSG00000039611.2	chr4	49584506	49597876	protein_coding	Tmem246	240	306	95	133	132	179.41	-1.14169	0.247579	-4.6114	4e-06	3.9e-05	0.453229
ENSMUSG00000046814.3	chr2	119167773	119172390	protein_coding	Gchfr	18	10	62	73	66	46.7664	2.30036	0.499045	4.60952	4.04e-06	3.93e-05	4.92579
ENSMUSG00000049288.4	chr3	96601149	96626171	protein_coding	Lix1l	3548	4066	2278	2374	3545	3116.63	-0.461986	0.100234	-4.60905	4.05e-06	3.94e-05	0.725986
ENSMUSG00000055409.14	chr7	49974864	50866608	protein_coding	Nell1	0	0	30	21	30	16.4315	7.2405	1.57184	4.60638	4.1e-06	3.99e-05	151.22
ENSMUSG00000022986.5	chr15	101563345	101573904	protein_coding	Krt75	17	33	0	0	0	9.65526	-7.02197	1.52508	-4.60432	4.14e-06	4.03e-05	0.00769443
ENSMUSG00000033060.16	chr14	101729957	101934710	protein_coding	Lmo7	2998	3444	1759	1332	2436	2357.14	-0.790367	0.171683	-4.60363	4.15e-06	4.04e-05	0.578197
ENSMUSG00000029413.14	chr5	92257659	92278170	protein_coding	Naaa	1186	1273	484	719	725	871.021	-0.900458	0.195721	-4.60073	4.21e-06	4.09e-05	0.535716
ENSMUSG00000041736.7	chr15	83563592	83574203	protein_coding	Tspo	1754	1775	2058	2350	3111	2192.43	0.52552	0.114226	4.6007	4.21e-06	4.09e-05	1.43945
ENSMUSG00000090958.2	chr7	98489283	98502181	protein_coding	Lrrc32	1017	1053	1319	2022	2281	1527.76	0.877199	0.190728	4.59922	4.24e-06	4.11e-05	1.83681
ENSMUSG00000042106.5	chr9	107984223	107985879	protein_coding	Inka1	340	364	159	187	205	249.52	-0.901527	0.196026	-4.59902	4.24e-06	4.12e-05	0.53532
ENSMUSG00000021000.17	chr12	59095799	59191583	protein_coding	Mia2	3893	4290	4978	5260	6485	4968.28	0.481337	0.104675	4.59841	4.26e-06	4.12e-05	1.39604
ENSMUSG00000045672.15	chr4	63214004	63334991	protein_coding	Col27a1	1087	1374	297	106	534	659.162	-2.0154	0.438286	-4.59836	4.26e-06	4.12e-05	0.247346
ENSMUSG00000057561.10	chr18	46597701	46616456	protein_coding	Eif1a	4331	5050	5570	7071	8229	6019.64	0.601328	0.130772	4.59829	4.26e-06	4.12e-05	1.51711
ENSMUSG00000038020.5	chr11	98836785	98853697	protein_coding	Rapgefl1	104	85	245	173	278	177.238	1.31919	0.286936	4.5975	4.28e-06	4.13e-05	2.49526
ENSMUSG00000029687.16	chr6	47530139	47595341	protein_coding	Ezh2	1179	1409	750	655	1043	993.351	-0.642349	0.139799	-4.59481	4.33e-06	4.18e-05	0.640669
ENSMUSG00000023411.12	chr14	55823144	55833943	protein_coding	Nfatc4	1994	2253	1034	933	1769	1563.69	-0.771584	0.167946	-4.59425	4.34e-06	4.19e-05	0.585774
ENSMUSG00000048878.6	chr11	103116231	103119725	protein_coding	Hexim1	2476	3075	1629	1745	2119	2190.54	-0.559772	0.121947	-4.59029	4.43e-06	4.27e-05	0.678409
ENSMUSG00000004665.10	chr10	79988584	79996062	protein_coding	Cnn2	20179	24236	10751	8288	17301	15804.3	-0.874501	0.190539	-4.58962	4.44e-06	4.28e-05	0.545443
ENSMUSG00000035325.16	chr5	100361649	100416234	protein_coding	Sec31a	9712	10938	15617	12457	20148	13670.1	0.663633	0.144682	4.58683	4.5e-06	4.34e-05	1.58407
ENSMUSG00000028885.8	chr4	132732966	132757252	protein_coding	Smpdl3b	108	120	208	179	305	181.665	1.03125	0.224989	4.58355	4.57e-06	4.4e-05	2.04379
ENSMUSG00000030309.16	chr6	148842492	148896237	protein_coding	Caprin2	279	318	129	113	206	205.1	-0.99045	0.216096	-4.58338	4.58e-06	4.4e-05	0.503321
ENSMUSG00000058013.11	chr5	93093437	93176447	protein_coding	2023-09-11	15752	17480	10311	9893	15437	13584.6	-0.468666	0.102267	-4.58279	4.59e-06	4.41e-05	0.722633
ENSMUSG00000037966.15	chr13	49187485	49196244	protein_coding	Ninj1	5085	5709	6153	6820	8546	6429.11	0.441568	0.0963543	4.58276	4.59e-06	4.41e-05	1.35808
ENSMUSG00000037960.11	chr13	49202950	49216037	protein_coding	Card19	1263	1268	1490	1733	2344	1604.47	0.567761	0.123923	4.58157	4.61e-06	4.43e-05	1.48222
ENSMUSG00000038150.7	chr11	98581256	98587368	protein_coding	Ormdl3	1810	2063	3435	2495	4058	2760.89	0.813672	0.177636	4.58057	4.64e-06	4.45e-05	1.75768
ENSMUSG00000034226.7	chr2	119269201	119271272	protein_coding	Rhov	49	64	161	108	319	134.629	1.7686	0.386187	4.57963	4.66e-06	4.47e-05	3.40722
ENSMUSG00000021485.14	chr13	55325168	55329823	protein_coding	Mxd3	209	230	69	55	131	135.393	-1.3821	0.301832	-4.57903	4.67e-06	4.48e-05	0.38366
ENSMUSG00000038086.4	chr9	50751078	50752354	protein_coding	Hspb2	14	23	79	56	83	51.2459	2.02369	0.442448	4.57384	4.79e-06	4.59e-05	4.06622
ENSMUSG00000079173.11	chr5	137378637	137477064	protein_coding	Zan	7	13	55	35	86	38.2037	2.55973	0.559687	4.57351	4.8e-06	4.59e-05	5.89599
ENSMUSG00000036446.5	chr10	97565128	97572703	protein_coding	Lum	43	50	302	82	357	163.786	2.41351	0.527812	4.57267	4.82e-06	4.6e-05	5.32769
ENSMUSG00000038828.13	chr5	30868012	30879180	protein_coding	Tmem214	2165	2513	3381	2834	4354	3028.5	0.619376	0.135478	4.57179	4.84e-06	4.62e-05	1.53621
ENSMUSG00000004609.11	chr7	43524216	43544428	protein_coding	Cd33	3319	3048	4118	5041	5895	4275.93	0.681047	0.149007	4.57056	4.86e-06	4.64e-05	1.6033
ENSMUSG00000025876.15	chr13	54949411	55006018	protein_coding	Unc5a	285	344	104	142	209	212.292	-1.04483	0.228603	-4.57048	4.87e-06	4.64e-05	0.484703
ENSMUSG00000069806.5	chr7	3332955	3368221	protein_coding	Cacng7	256	266	98	128	124	173.626	-1.12013	0.245204	-4.56814	4.92e-06	4.69e-05	0.460054
ENSMUSG00000040652.16	chr9	65668001	65690300	protein_coding	Oaz2	2508	2882	1693	1605	2393	2189.3	-0.483614	0.105887	-4.56726	4.94e-06	4.71e-05	0.715184
ENSMUSG00000090213.1	chr2	167642608	167689822	protein_coding	Tmem189	1900	2052	2987	2419	4397	2711.54	0.734346	0.160856	4.56523	4.99e-06	4.75e-05	1.66364
ENSMUSG00000029417.9	chr5	92321347	92328079	protein_coding	Cxcl9	57	80	10	7	22	34.1016	-2.40852	0.528251	-4.55943	5.13e-06	4.88e-05	0.188348
ENSMUSG00000056222.15	chr13	57421195	57908332	protein_coding	Spock1	0	1	65	38	65	34.1239	6.849	1.50262	4.55803	5.16e-06	4.91e-05	115.28
ENSMUSG00000042763.9	chr4	124855239	124862171	protein_coding	Maneal	50	41	7	2	4	20.7159	-3.34918	0.734841	-4.55769	5.17e-06	4.92e-05	0.0981287
ENSMUSG00000061013.6	chr18	6934518	7004780	protein_coding	Mkx	232	307	115	78	149	173.101	-1.21614	0.266933	-4.55598	5.21e-06	4.95e-05	0.430432
ENSMUSG00000054051.7	chr14	32513521	32580990	protein_coding	Ercc6	758	846	1102	987	1652	1054.5	0.649654	0.142695	4.55273	5.3e-06	5.03e-05	1.56879
ENSMUSG00000030468.12	chr7	43408204	43418358	protein_coding	Siglecg	63	45	109	195	203	122.605	1.65644	0.363915	4.55172	5.32e-06	5.05e-05	3.15237
ENSMUSG00000031104.2	chrX	48519285	48530232	protein_coding	Rab33a	0	0	34	11	57	19.4853	7.49445	1.64665	4.55132	5.33e-06	5.05e-05	180.324
ENSMUSG00000062609.14	chr16	95257558	95300260	protein_coding	Kcnj15	43	47	98	95	187	91.5153	1.4847	0.326303	4.55007	5.36e-06	5.08e-05	2.7986
ENSMUSG00000068335.6	chr6	83030934	83033471	protein_coding	Dok1	1638	1954	2049	2232	3284	2201.05	0.506437	0.111347	4.5483	5.41e-06	5.12e-05	1.42054
ENSMUSG00000021504.14	chr13	55599896	55610443	protein_coding	B4galt7	1300	1380	1646	1653	2223	1631.85	0.485273	0.106704	4.54784	5.42e-06	5.13e-05	1.39985
ENSMUSG00000031137.17	chrX	59062145	59568071	protein_coding	Fgf13	485	561	205	119	304	327.723	-1.32171	0.290886	-4.54373	5.53e-06	5.22e-05	0.400061
ENSMUSG00000032349.13	chr9	77917364	77984519	protein_coding	Elovl5	2785	3119	1661	1851	2704	2388.08	-0.496746	0.109491	-4.53686	5.71e-06	5.39e-05	0.708703
ENSMUSG00000032815.16	chr8	123268300	123318576	protein_coding	Fanca	311	408	153	124	241	242.072	-1.04658	0.230698	-4.53656	5.72e-06	5.4e-05	0.484116
ENSMUSG00000063229.15	chr7	46841475	46855627	protein_coding	Ldha	20188	22667	41881	26888	58033	33403.4	0.987848	0.21793	4.53287	5.82e-06	5.49e-05	1.98322
ENSMUSG00000030606.8	chr7	79115102	79131018	protein_coding	Hapln3	6	18	153	30	188	76.9217	3.38631	0.747165	4.53221	5.84e-06	5.5e-05	10.4564
ENSMUSG00000020154.10	chr10	116275523	116389535	protein_coding	Ptprb	746	633	305	238	467	471.176	-1.03996	0.229518	-4.53105	5.87e-06	5.53e-05	0.486342
ENSMUSG00000050071.8	chrX	136213972	136215513	protein_coding	Bex1	290	362	450	609	669	474.373	0.858168	0.189512	4.52829	5.95e-06	5.6e-05	1.81273
ENSMUSG00000003402.14	chr9	22002806	22014222	protein_coding	Prkcsh	4357	5268	6343	7553	8085	6328.17	0.653556	0.144356	4.52738	5.97e-06	5.62e-05	1.57304
ENSMUSG00000050199.13	chr2	109917647	110014257	protein_coding	Lgr4	722	769	1263	1021	1420	1040.22	0.766205	0.16928	4.52625	6e-06	5.64e-05	1.70079
ENSMUSG00000031740.8	chr8	92827291	92853420	protein_coding	Mmp2	12384	14100	22107	16365	27097	18300.1	0.751371	0.166066	4.52453	6.05e-06	5.69e-05	1.68339
ENSMUSG00000022676.7	chr16	14705852	14709385	protein_coding	Snai2	3682	3974	2207	1612	2709	2807.52	-0.789457	0.17451	-4.52385	6.07e-06	5.7e-05	0.578562
ENSMUSG00000006589.8	chr8	122574635	122576909	protein_coding	Aprt	1840	1929	2153	2628	3679	2413.93	0.591663	0.130856	4.52149	6.14e-06	5.76e-05	1.50698
ENSMUSG00000019055.15	chr4	147909753	147936767	protein_coding	Plod1	7230	8439	9235	9035	12445	9213.94	0.416395	0.0921045	4.5209	6.16e-06	5.77e-05	1.33459
ENSMUSG00000022146.12	chr15	6813577	6874969	protein_coding	Osmr	1567	1518	2033	2544	2798	2092.73	0.704501	0.155837	4.52074	6.16e-06	5.77e-05	1.62958
ENSMUSG00000040813.16	chr9	106658746	106685927	protein_coding	Tex264	2242	2550	2747	3259	4018	2944.74	0.509003	0.112595	4.52064	6.17e-06	5.77e-05	1.42307
ENSMUSG00000025545.10	chr14	122181704	122402234	protein_coding	Clybl	365	371	645	507	783	532.538	0.836768	0.185312	4.51546	6.32e-06	5.91e-05	1.78604
ENSMUSG00000037071.3	chr19	44394455	44407879	protein_coding	Scd1	6491	7335	9645	8368	15562	9304.13	0.697496	0.154471	4.51539	6.32e-06	5.91e-05	1.62169
ENSMUSG00000059323.14	chr15	76626002	76639958	protein_coding	Tonsl	340	410	159	151	276	261.488	-0.935804	0.207326	-4.51369	6.37e-06	5.95e-05	0.522751
ENSMUSG00000049858.8	chr10	128669894	128674073	protein_coding	Suox	668	896	381	427	607	585.723	-0.705423	0.156291	-4.51351	6.38e-06	5.95e-05	0.613263
ENSMUSG00000040331.16	chr7	130532526	130573118	protein_coding	Nsmce4a	1454	1620	933	997	1276	1245.42	-0.494136	0.109554	-4.51042	6.47e-06	6.04e-05	0.709987
ENSMUSG00000025650.13	chr9	108953586	108984875	protein_coding	Col7a1	100	144	215	217	437	215.738	1.24089	0.275236	4.50846	6.53e-06	6.09e-05	2.36344
ENSMUSG00000027833.16	chr3	66971727	66981771	protein_coding	Shox2	1595	1979	3545	2353	4066	2695.84	0.929667	0.206206	4.50843	6.53e-06	6.09e-05	1.90484
ENSMUSG00000056050.13	chr1	183326725	183369553	protein_coding	Mia3	7293	8339	10202	11730	12765	10081.5	0.610578	0.135451	4.50774	6.55e-06	6.1e-05	1.52687
ENSMUSG00000030447.15	chr7	55841745	55932602	protein_coding	Cyfip1	8700	9551	5378	5513	8601	7433.31	-0.479548	0.106455	-4.50471	6.65e-06	6.19e-05	0.717202
ENSMUSG00000031383.8	chrX	73639419	73643514	protein_coding	Dusp9	54	55	118	106	222	107.991	1.43476	0.318703	4.50186	6.74e-06	6.27e-05	2.70337
ENSMUSG00000032232.14	chr9	71626509	71771602	protein_coding	Cgnl1	2523	2976	1312	1748	2094	2105.21	-0.651358	0.144817	-4.49779	6.87e-06	6.38e-05	0.636681
ENSMUSG00000043384.15	chrX	135742733	135803474	protein_coding	Gprasp1	783	843	475	454	668	637.411	-0.589397	0.131148	-4.49414	6.99e-06	6.49e-05	0.664621
ENSMUSG00000073530.11	chr1	158711727	158980490	protein_coding	Pappa2	454	507	1011	641	1445	797.273	1.1071	0.246679	4.48803	7.19e-06	6.67e-05	2.15413
ENSMUSG00000038170.15	chr3	97689824	97888707	protein_coding	Pde4dip	2568	2663	5061	3330	6395	3967.66	0.930622	0.207446	4.4861	7.25e-06	6.73e-05	1.9061
ENSMUSG00000020808.3	chr11	72042032	72047370	protein_coding	Pimreg	510	562	246	258	431	393.867	-0.777624	0.173483	-4.48242	7.38e-06	6.84e-05	0.583327
ENSMUSG00000032717.14	chr17	47815328	47834691	protein_coding	Mdfi	260	277	664	427	633	455.779	1.1459	0.255669	4.48196	7.4e-06	6.85e-05	2.21284
ENSMUSG00000030259.12	chr6	145746748	145821079	protein_coding	Rassf8	1640	1815	2212	2068	3478	2208.3	0.590701	0.13182	4.48112	7.43e-06	6.87e-05	1.50598
ENSMUSG00000039234.11	chr3	123267455	123365641	protein_coding	Sec24d	5130	5885	9117	6799	11147	7571.38	0.741197	0.165472	4.4793	7.49e-06	6.93e-05	1.67156
ENSMUSG00000028558.14	chr4	109234485	109254571	protein_coding	Calr4	38	32	3	3	4	15.8452	-3.37568	0.753663	-4.47903	7.5e-06	6.93e-05	0.0963425
ENSMUSG00000021747.12	chr14	8431192	8666240	protein_coding	4930452B06Rik	61	57	151	111	180	111.811	1.34473	0.30027	4.47841	7.52e-06	6.94e-05	2.53983
ENSMUSG00000038188.17	chr11	75513540	75526582	protein_coding	Scarf1	735	823	377	298	588	553.551	-0.883864	0.197362	-4.47839	7.52e-06	6.94e-05	0.541914
ENSMUSG00000028020.16	chr3	80843599	80913660	protein_coding	Glrb	84	78	167	164	194	138.201	1.14814	0.256711	4.4725	7.73e-06	7.13e-05	2.21628
ENSMUSG00000045201.6	chr14	15357515	15438987	protein_coding	Lrrc3b	44	39	5	4	8	19.7203	-2.86883	0.641624	-4.4712	7.78e-06	7.17e-05	0.136898
ENSMUSG00000029819.6	chr6	49822710	49829507	protein_coding	Npy	44	53	135	102	347	128.704	1.94997	0.436398	4.46833	7.88e-06	7.26e-05	3.86366
ENSMUSG00000057729.12	chr10	79874476	79883174	protein_coding	Prtn3	68	83	10	22	18	39.63	-2.14037	0.47926	-4.46599	7.97e-06	7.34e-05	0.226822
ENSMUSG00000060743.12	chr1	180800832	180813943	protein_coding	H3f3a	12285	13598	8646	8327	11486	10774.7	-0.419031	0.0938392	-4.46542	7.99e-06	7.35e-05	0.747927
ENSMUSG00000055022.14	chr15	92051165	92341967	protein_coding	Cntn1	38	39	0	3	5	16.6088	-3.87885	0.868895	-4.46411	8.04e-06	7.39e-05	0.0679753
ENSMUSG00000038599.14	chr1	182565007	182632352	protein_coding	Capn8	0	0	30	18	26	15.1226	7.11962	1.59491	4.46397	8.05e-06	7.39e-05	139.065
ENSMUSG00000043822.18	chr10	80339110	80348412	protein_coding	Adamtsl5	604	717	863	1103	1208	897.456	0.718621	0.160995	4.46361	8.06e-06	7.4e-05	1.64561
ENSMUSG00000028264.16	chr4	34024874	34050191	protein_coding	Spaca1	34	7	120	142	124	87.6063	2.66771	0.598228	4.45936	8.22e-06	7.54e-05	6.35422
ENSMUSG00000032479.15	chr9	109931460	110083955	protein_coding	Map4	15803	17552	10050	9496	15417	13456.9	-0.50525	0.113308	-4.4591	8.23e-06	7.55e-05	0.704538
ENSMUSG00000033847.15	chr7	13324655	13360672	protein_coding	Pla2g4c	75	112	12	27	29	49.8042	-2.01851	0.452822	-4.45762	8.29e-06	7.6e-05	0.246814
ENSMUSG00000033720.12	chr6	85213049	85333422	protein_coding	Sfxn5	479	477	254	257	349	360.094	-0.714554	0.160313	-4.45724	8.3e-06	7.61e-05	0.609394
ENSMUSG00000033066.15	chr11	67455437	67688990	protein_coding	Gas7	3127	3397	1661	1866	2939	2551.94	-0.594442	0.133422	-4.45534	8.38e-06	7.67e-05	0.662301
ENSMUSG00000023947.8	chr17	45555703	45563169	protein_coding	Nfkbie	677	762	311	429	493	528.648	-0.780322	0.1752	-4.45389	8.43e-06	7.71e-05	0.582237
ENSMUSG00000070577.5	chr4	148643317	148671572	protein_coding	Gm572	2	1	30	25	38	19.2076	4.39128	0.986095	4.4532	8.46e-06	7.73e-05	20.9849
ENSMUSG00000037172.14	chr6	40401375	40436135	protein_coding	E330009J07Rik	303	354	494	433	758	461.081	0.785263	0.17646	4.4501	8.58e-06	7.84e-05	1.72341
ENSMUSG00000053581.13	chr5	139471211	139484549	protein_coding	Zfand2a	2132	2238	2493	2703	4048	2686.73	0.505969	0.113722	4.44916	8.62e-06	7.87e-05	1.42008
ENSMUSG00000028713.17	chr4	115624725	115647723	protein_coding	Cyp4b1	77	80	14	2	15	36.9562	-2.91857	0.656214	-4.44759	8.68e-06	7.92e-05	0.132258
ENSMUSG00000048578.11	chr5	115142981	115158179	protein_coding	Mlec	12605	13776	14377	15231	20358	15160.1	0.362265	0.081459	4.44721	8.7e-06	7.93e-05	1.28544
ENSMUSG00000060487.7	chr10	9622936	9675208	protein_coding	Samd5	389	526	188	245	250	316.564	-0.958369	0.215628	-4.44455	8.81e-06	8.03e-05	0.514638
ENSMUSG00000020611.14	chr11	109362831	109401369	protein_coding	Gna13	5128	5328	6461	6041	9284	6384.79	0.490347	0.110339	4.44401	8.83e-06	8.04e-05	1.40478
ENSMUSG00000027293.13	chr2	120089175	120154606	protein_coding	Ehd4	12899	14364	8258	7550	12368	10924.3	-0.524255	0.117996	-4.443	8.87e-06	8.07e-05	0.695318
ENSMUSG00000053310.11	chr9	37544492	37552904	protein_coding	Nrgn	40	53	4	8	3	21.3331	-3.13823	0.706859	-4.43968	9.01e-06	8.19e-05	0.113579
ENSMUSG00000026740.12	chr2	18195654	18392830	protein_coding	Dnajc1	2162	2328	2997	3051	3628	2835.95	0.563171	0.126874	4.43882	9.05e-06	8.22e-05	1.47751
ENSMUSG00000040562.12	chr3	107981702	107986453	protein_coding	Gstm2	2366	2518	1496	1531	2247	2006.75	-0.457283	0.10303	-4.43837	9.06e-06	8.23e-05	0.728357
ENSMUSG00000025178.9	chr19	42090470	42122087	protein_coding	Pi4k2a	3293	3648	3828	4498	5793	4177.75	0.46342	0.104476	4.43566	9.18e-06	8.33e-05	1.37881
ENSMUSG00000001348.15	chr9	22126727	22135711	protein_coding	Acp5	676	778	374	326	582	537.477	-0.756829	0.170632	-4.43545	9.19e-06	8.33e-05	0.591796
ENSMUSG00000015932.8	chr2	143915320	143943324	protein_coding	Dstn	16422	18376	9202	6725	13423	12606.7	-0.823974	0.185829	-4.43404	9.25e-06	8.38e-05	0.564884
ENSMUSG00000014959.12	chr2	70661576	70712636	protein_coding	Gorasp2	3977	4680	5896	5081	7735	5432.09	0.555192	0.125301	4.43088	9.39e-06	8.5e-05	1.46936
ENSMUSG00000020130.9	chr10	115197872	115251467	protein_coding	Tbc1d15	2365	2678	3279	3147	4065	3099.99	0.509126	0.114932	4.42978	9.43e-06	8.54e-05	1.42319
ENSMUSG00000034591.5	chr10	83230848	83337882	protein_coding	Slc41a2	1405	1530	2684	1865	4247	2294.6	0.992282	0.224009	4.42965	9.44e-06	8.54e-05	1.98933
ENSMUSG00000038482.11	chr8	13338751	13378448	protein_coding	Tfdp1	3246	3578	2197	2313	3078	2855.87	-0.405	0.0914724	-4.42756	9.53e-06	8.62e-05	0.755236
ENSMUSG00000033295.14	chr4	118208213	118291405	protein_coding	Ptprf	3495	3918	5329	4440	6706	4751.49	0.596655	0.134787	4.42666	9.57e-06	8.65e-05	1.51221
ENSMUSG00000019767.12	chr10	4482502	4562231	protein_coding	Ccdc170	49	71	13	12	13	31.1232	-2.19027	0.495408	-4.42114	9.82e-06	8.87e-05	0.219111
ENSMUSG00000028518.8	chr4	105029874	105109890	protein_coding	Prkaa2	225	241	106	109	122	159.856	-1.01166	0.229054	-4.41669	1e-05	9.04e-05	0.495975
ENSMUSG00000040681.16	chr16	96120618	96127729	protein_coding	Hmgn1	7328	8663	4575	5414	7037	6523.52	-0.469334	0.106291	-4.41558	1.01e-05	9.08e-05	0.722298
ENSMUSG00000040420.15	chr15	22549022	23474418	protein_coding	Cdh18	26	31	1	0	0	11.3897	-6.26749	1.41964	-4.41485	1.01e-05	9.11e-05	0.0129807
ENSMUSG00000006678.6	chrX	93304767	93632155	protein_coding	Pola1	929	1058	475	385	776	709.732	-0.865372	0.196066	-4.41368	1.02e-05	9.15e-05	0.548905
ENSMUSG00000029186.12	chr5	52741574	52769340	protein_coding	Pi4k2b	933	1026	1433	1190	2084	1315.47	0.691923	0.156828	4.41199	1.02e-05	9.22e-05	1.61544
ENSMUSG00000006931.15	chr11	100408456	100414836	protein_coding	P3h4	2226	2734	6987	3238	8242	4632.46	1.33155	0.30185	4.41131	1.03e-05	9.24e-05	2.51673
ENSMUSG00000028093.15	chr3	97158777	97177299	protein_coding	Acp6	510	597	682	706	1070	703.492	0.582431	0.132155	4.40717	1.05e-05	9.41e-05	1.49737
ENSMUSG00000001761.7	chr6	29735503	29761365	protein_coding	Smo	3615	4185	2544	2418	3269	3179.57	-0.47364	0.107494	-4.40619	1.05e-05	9.45e-05	0.720145
ENSMUSG00000042699.11	chr1	153455758	153487660	protein_coding	Dhx9	7046	7832	4568	4796	7136	6188.07	-0.420687	0.0954947	-4.40535	1.06e-05	9.48e-05	0.747069
ENSMUSG00000021707.5	chr13	92354726	92389053	protein_coding	Dhfr	444	608	214	146	338	341.441	-1.17197	0.266189	-4.40278	1.07e-05	9.59e-05	0.443815
ENSMUSG00000037999.13	chr5	62602445	62766159	protein_coding	Arap2	934	1032	1122	1227	1717	1193.92	0.482866	0.10978	4.39849	1.09e-05	9.77e-05	1.39752
ENSMUSG00000049511.5	chr9	81628291	81633828	protein_coding	Htr1b	516	563	184	79	264	314.377	-1.62807	0.370233	-4.39741	1.1e-05	9.82e-05	0.323522
ENSMUSG00000052544.9	chr3	153198266	153725174	protein_coding	St6galnac3	86	93	18	23	41	51.0062	-1.71666	0.390477	-4.39632	1.1e-05	9.86e-05	0.304252
ENSMUSG00000033032.15	chr18	61730261	61786702	protein_coding	Afap1l1	743	750	372	439	466	552.162	-0.771245	0.175444	-4.39596	1.1e-05	9.87e-05	0.585912
ENSMUSG00000015852.13	chr3	87250758	87263738	protein_coding	Fcrls	17048	18033	22085	20003	31000	21429.7	0.492117	0.112033	4.39261	1.12e-05	0.000100157	1.40651
ENSMUSG00000000600.15	chr5	3803184	3845564	protein_coding	Krit1	1878	2078	1194	1190	1816	1608.71	-0.482697	0.109959	-4.3898	1.13e-05	0.000101395	0.715639
ENSMUSG00000039741.15	chr11	120232947	120292296	protein_coding	Bahcc1	1765	1774	1041	894	1444	1367.91	-0.636245	0.144944	-4.3896	1.14e-05	0.000101426	0.643386
ENSMUSG00000024420.9	chr18	13687013	13972787	protein_coding	Zfp521	935	1020	347	545	451	657.476	-1.07355	0.244634	-4.38839	1.14e-05	0.000101927	0.475149
ENSMUSG00000057143.15	chr7	104338754	104353362	protein_coding	Trim12c	1657	1902	1032	1179	1555	1448.12	-0.478888	0.10917	-4.38662	1.15e-05	0.000102692	0.71753
ENSMUSG00000038259.4	chr2	155941023	155945367	protein_coding	Gdf5	4	2	40	20	50	22.9474	3.61271	0.824246	4.38305	1.17e-05	0.000104326	12.233
ENSMUSG00000015337.5	chr2	30171493	30174069	protein_coding	Endog	166	158	380	256	406	273.94	1.13338	0.258648	4.38195	1.18e-05	0.000104787	2.19372
ENSMUSG00000021069.17	chr12	70190811	70231488	protein_coding	Pygl	1806	1916	2758	2248	4174	2539.94	0.722423	0.165195	4.37316	1.22e-05	0.000109027	1.64995
ENSMUSG00000008734.9	chr7	118972047	118995211	protein_coding	Gprc5b	741	883	1537	1052	2534	1314.9	1.06444	0.243569	4.37019	1.24e-05	0.000110451	2.09136
ENSMUSG00000004931.11	chr10	81266960	81273246	protein_coding	Apba3	1057	1262	1652	1421	2091	1488.09	0.602374	0.137931	4.36721	1.26e-05	0.000111896	1.51821
ENSMUSG00000063524.13	chr4	150236721	150248879	protein_coding	Eno1	26425	29635	33604	31495	50032	33810.6	0.468509	0.107283	4.36705	1.26e-05	0.000111906	1.38368
ENSMUSG00000073557.12	chr1	134754658	134955942	protein_coding	Ppp1r12b	1967	2302	789	437	1344	1332.03	-1.33773	0.30638	-4.36626	1.26e-05	0.000112239	0.395642
ENSMUSG00000037058.16	chr18	35598617	35617187	protein_coding	Paip2	2979	3600	3832	3856	5271	3878.05	0.423606	0.0970692	4.36396	1.28e-05	0.000113356	1.34128
ENSMUSG00000030865.4	chr7	122219496	122222824	protein_coding	Chp2	114	148	206	227	284	194.905	0.902319	0.206809	4.36306	1.28e-05	0.000113753	1.86907
ENSMUSG00000037851.13	chr13	49682100	49734267	protein_coding	Iars	5252	5867	6921	7067	8672	6746.05	0.48069	0.110194	4.36222	1.29e-05	0.000114116	1.39541
ENSMUSG00000020697.16	chr11	82781108	82804274	protein_coding	Lig3	841	898	1235	1053	1701	1134.73	0.631234	0.144732	4.36139	1.29e-05	0.000114478	1.54889
ENSMUSG00000052105.17	chr17	66336982	66449750	protein_coding	Mtcl1	116	153	295	399	289	255.803	1.36468	0.313301	4.3558	1.33e-05	0.000117358	2.57518
ENSMUSG00000031962.6	chr8	122847966	122867397	protein_coding	Cdh15	72	91	20	22	15	43.7784	-2.02526	0.464971	-4.35567	1.33e-05	0.000117358	0.24566
ENSMUSG00000032377.8	chr9	92457373	92492456	protein_coding	Plscr4	557	500	272	277	357	390.485	-0.78353	0.179936	-4.35448	1.33e-05	0.000117921	0.580944
ENSMUSG00000045414.7	chr9	94517864	94538081	protein_coding	Dipk2a	3130	3624	1765	1435	2788	2498.85	-0.755117	0.173425	-4.35414	1.34e-05	0.000118034	0.592498
ENSMUSG00000042116.3	chr4	155768149	155774698	protein_coding	Vwa1	344	418	200	200	272	283.52	-0.735823	0.169048	-4.35274	1.34e-05	0.000118711	0.600475
ENSMUSG00000036615.6	chr3	54803115	54807791	protein_coding	Rfxap	463	568	799	655	1044	699.933	0.719535	0.165381	4.35076	1.36e-05	0.000119713	1.64665
ENSMUSG00000020546.14	chr11	90476492	90638084	protein_coding	Stxbp4	817	770	446	429	609	609.205	-0.662182	0.152405	-4.34489	1.39e-05	0.000122884	0.631922
ENSMUSG00000014773.13	chr17	15367354	15376872	protein_coding	Dll1	119	99	30	39	41	65.3148	-1.54642	0.355974	-4.34418	1.4e-05	0.000123203	0.342359
ENSMUSG00000001665.11	chr10	75774115	75781414	protein_coding	Gstt3	206	235	94	110	127	153.036	-0.964666	0.222081	-4.34377	1.4e-05	0.000123358	0.512397
ENSMUSG00000027366.12	chr2	126890391	126933235	protein_coding	Sppl2a	5900	6494	9901	7462	12406	8375.72	0.704384	0.162165	4.34363	1.4e-05	0.000123359	1.62945
ENSMUSG00000027868.11	chr3	99240381	99354259	protein_coding	Tbx15	2346	2789	1638	1686	2272	2124.09	-0.431108	0.0992754	-4.34255	1.41e-05	0.000123889	0.741692
ENSMUSG00000040856.17	chr12	109452823	109463336	protein_coding	Dlk1	28	40	1	4	3	14.8439	-3.63606	0.837374	-4.34222	1.41e-05	0.000123994	0.0804334
ENSMUSG00000031134.16	chrX	57383530	57393036	protein_coding	Rbmx	1231	1401	566	812	844	962.874	-0.792751	0.182661	-4.34001	1.42e-05	0.000125167	0.577242
ENSMUSG00000028483.13	chr4	83417724	83467676	protein_coding	Snapc3	666	685	356	353	564	517.081	-0.661217	0.152374	-4.33944	1.43e-05	0.000125375	0.632345
ENSMUSG00000069743.5	chr17	21816885	21845772	protein_coding	Zfp820	284	302	133	157	178	209.352	-0.876006	0.201874	-4.33937	1.43e-05	0.000125375	0.544874
ENSMUSG00000022106.14	chr14	73123037	73207843	protein_coding	Rcbtb2	3222	3464	4004	3887	5354	3963.49	0.428719	0.098821	4.33834	1.44e-05	0.000125887	1.34604
ENSMUSG00000024180.14	chr17	26113299	26123254	protein_coding	Tmem8	1437	1598	888	674	1118	1130.33	-0.739216	0.170408	-4.33791	1.44e-05	0.000126052	0.599065
ENSMUSG00000069227.4	chr13	54736671	54749874	protein_coding	Gprin1	43	65	8	12	10	27.1215	-2.37839	0.548302	-4.33775	1.44e-05	0.000126068	0.192323
ENSMUSG00000022479.15	chr15	97854425	97910630	protein_coding	Vdr	1837	1946	1113	861	1436	1422.84	-0.713434	0.164531	-4.33617	1.45e-05	0.000126898	0.609867
ENSMUSG00000043664.7	chr8	71554238	71558871	protein_coding	Tmem221	155	191	245	267	427	252.323	0.865293	0.199573	4.33572	1.45e-05	0.000127076	1.82171
ENSMUSG00000042333.16	chr4	154921933	154928563	protein_coding	Tnfrsf14	419	430	203	242	271	311.204	-0.797499	0.183951	-4.33538	1.46e-05	0.00012719	0.575346
ENSMUSG00000001833.17	chr9	25252439	25308571	protein_coding	2023-09-07	12452	14317	8555	8560	12878	11197.4	-0.402707	0.0929175	-4.33403	1.46e-05	0.000127896	0.756438
ENSMUSG00000036526.8	chr5	140872990	141000582	protein_coding	Card11	76	92	20	12	34	45.6366	-1.93598	0.446852	-4.33249	1.47e-05	0.000128714	0.261343
ENSMUSG00000038271.17	chr6	125145241	125161782	protein_coding	Iffo1	1013	1252	682	685	919	900.646	-0.538756	0.124473	-4.32829	1.5e-05	0.000131095	0.688364
ENSMUSG00000036026.15	chr17	45660171	45686905	protein_coding	Tmem63b	1302	1485	1606	1700	2239	1655.46	0.436383	0.100824	4.32818	1.5e-05	0.000131095	1.35321
ENSMUSG00000032418.15	chr9	86581371	86695953	protein_coding	Me1	2829	3402	6546	3876	8637	4984.72	1.04157	0.240774	4.32591	1.52e-05	0.00013237	2.05846
ENSMUSG00000051236.13	chr10	120781096	120899101	protein_coding	Msrb3	7633	8652	4444	3507	6707	6078.66	-0.730369	0.168887	-4.3246	1.53e-05	0.000133075	0.60275
ENSMUSG00000028671.16	chr4	135963727	135968178	protein_coding	Gale	448	568	1312	673	1682	922.268	1.28109	0.296297	4.32365	1.53e-05	0.000133565	2.43022
ENSMUSG00000036594.15	chr17	34282744	34287823	protein_coding	H2-Aa	143	236	65	56	102	117.394	-1.3268	0.306883	-4.32347	1.54e-05	0.000133589	0.398651
ENSMUSG00000062098.11	chr2	138256565	138589292	protein_coding	Btbd3	822	934	1546	1093	2028	1270.96	0.843931	0.195273	4.3218	1.55e-05	0.000134522	1.79493
ENSMUSG00000027075.16	chr2	84838850	84863594	protein_coding	Slc43a1	129	123	232	252	264	201.74	1.0283	0.238072	4.31927	1.57e-05	0.000135988	2.03962
ENSMUSG00000034634.7	chr15	74762056	74763620	protein_coding	Ly6d	40	73	4	6	0	24.1137	-3.93331	0.910756	-4.31873	1.57e-05	0.000136205	0.065457
ENSMUSG00000037573.5	chr11	94211454	94215495	protein_coding	Tob1	946	1028	2100	1294	2359	1540.32	0.988022	0.228781	4.31864	1.57e-05	0.000136205	1.98346
ENSMUSG00000030766.15	chr7	123279218	123369915	protein_coding	Arhgap17	3380	3543	2176	2197	3219	2869.39	-0.434769	0.100684	-4.31817	1.57e-05	0.000136414	0.739812
ENSMUSG00000040268.17	chr7	130865756	130913312	protein_coding	Plekha1	2347	2792	3620	3059	4605	3263.73	0.580934	0.134547	4.3177	1.58e-05	0.00013656	1.49582
ENSMUSG00000025491.14	chr7	140967221	140969825	protein_coding	Ifitm1	14	29	72	82	78	55.6977	1.91732	0.444066	4.31766	1.58e-05	0.00013656	3.77722
ENSMUSG00000022295.8	chr15	38661933	38692446	protein_coding	Atp6v1c1	4520	5024	5858	5594	9488	5995.95	0.554626	0.128533	4.31505	1.6e-05	0.000138095	1.46879
ENSMUSG00000047123.8	chr17	56269319	56276786	protein_coding	Ticam1	760	769	927	995	1541	984.029	0.600674	0.139261	4.3133	1.61e-05	0.000139109	1.51643
ENSMUSG00000040703.11	chr7	25802475	25816913	protein_coding	Cyp2s1	33	30	3	2	1	13.7292	-3.9163	0.908101	-4.31262	1.61e-05	0.000139449	0.0662334
ENSMUSG00000038712.16	chr3	95281345	95296166	protein_coding	Mindy1	2277	2500	2651	2778	3800	2778.79	0.389211	0.0903053	4.30994	1.63e-05	0.000141063	1.30968
ENSMUSG00000079111.3	chr5	143403838	143421901	protein_coding	Kdelr2	4995	5619	7921	6219	10935	7054.29	0.671751	0.155931	4.30799	1.65e-05	0.000142222	1.59301
ENSMUSG00000079017.3	chr12	103442167	103443680	protein_coding	Ifi27l2a	462	559	185	215	392	353.382	-0.959462	0.222751	-4.30734	1.65e-05	0.000142558	0.514249
ENSMUSG00000018286.6	chr11	70525367	70527858	protein_coding	Psmb6	2835	3303	3428	4008	6047	3858.05	0.558603	0.129732	4.30583	1.66e-05	0.000143444	1.47284
ENSMUSG00000027323.10	chr2	119112793	119147445	protein_coding	Rad51	474	587	219	135	335	342.03	-1.20725	0.280407	-4.30535	1.67e-05	0.000143663	0.433093
ENSMUSG00000030654.9	chr7	118118891	118129662	protein_coding	Arl6ip1	7874	9020	5531	5625	8148	7150.31	-0.371239	0.0862803	-4.30272	1.69e-05	0.000145294	0.773118
ENSMUSG00000026596.13	chr1	156558786	156649568	protein_coding	Abl2	2761	2696	3673	3322	5801	3595.18	0.645732	0.150163	4.30022	1.71e-05	0.000146851	1.56453
ENSMUSG00000051748.2	chr11	83746940	83752642	protein_coding	Wfdc21	25	28	1	0	0	10.6255	-6.16489	1.43434	-4.29806	1.72e-05	0.000148199	0.0139374
ENSMUSG00000017421.18	chr11	80383279	80405733	protein_coding	Zfp207	4773	5499	3062	2973	4797	4153.09	-0.495965	0.115399	-4.29783	1.72e-05	0.000148256	0.709087
ENSMUSG00000041134.15	chr16	85421533	85553397	protein_coding	Cyyr1	123	147	43	58	65	86.1297	-1.2548	0.292082	-4.29606	1.74e-05	0.000149353	0.419051
ENSMUSG00000036986.16	chr9	58218076	58249786	protein_coding	Pml	1874	2201	1050	1158	1840	1594.09	-0.587405	0.136811	-4.29355	1.76e-05	0.000150965	0.665539
ENSMUSG00000032925.16	chr14	123659971	123975618	protein_coding	Itgbl1	85	91	224	138	288	163.38	1.31422	0.306197	4.29205	1.77e-05	0.000151889	2.48667
ENSMUSG00000051851.5	chrX	53608032	53608432	protein_coding	Rtl8c	353	429	210	192	284	289.905	-0.74607	0.173903	-4.29014	1.79e-05	0.000153112	0.596226
ENSMUSG00000036086.16	chr1	127954184	128103047	protein_coding	Zranb3	434	484	1377	609	2658	1061.71	1.70732	0.397985	4.28992	1.79e-05	0.000153127	3.26554
ENSMUSG00000033192.5	chr8	92855339	92919279	protein_coding	Lpcat2	1236	1352	1458	1684	2175	1568.95	0.478047	0.111437	4.28984	1.79e-05	0.000153127	1.39286
ENSMUSG00000056481.7	chr19	5068078	5070682	protein_coding	Cd248	2072	2427	1127	780	1664	1582.88	-0.912904	0.212888	-4.28819	1.8e-05	0.000154175	0.531115
ENSMUSG00000021708.17	chr13	91880400	92131656	protein_coding	Rasgrf2	39	61	136	108	141	97.5572	1.41565	0.33015	4.28791	1.8e-05	0.000154277	2.6678
ENSMUSG00000020919.11	chr11	100780731	100850724	protein_coding	Stat5b	2165	2323	1371	1324	2055	1823.02	-0.488373	0.113945	-4.28606	1.82e-05	0.000155472	0.712828
ENSMUSG00000024426.17	chr17	35897595	35910075	protein_coding	Atat1	388	447	209	233	324	315.824	-0.688182	0.160722	-4.28181	1.85e-05	0.000158374	0.620635
ENSMUSG00000025402.12	chr10	127660918	127668568	protein_coding	Nab2	1306	1581	1850	2018	2343	1817.84	0.563335	0.131584	4.28117	1.86e-05	0.00015873	1.47768
ENSMUSG00000009090.17	chr11	4986824	5042791	protein_coding	Ap1b1	6008	6686	4169	4345	6109	5401.9	-0.358934	0.083863	-4.28	1.87e-05	0.000159471	0.779741
ENSMUSG00000025877.14	chr13	55005985	55021385	protein_coding	Hk3	3814	4181	5074	4859	8760	5231.05	0.638304	0.149154	4.2795	1.87e-05	0.000159732	1.5565
ENSMUSG00000019773.7	chr10	5799160	5805600	protein_coding	Fbxo5	411	493	172	134	319	297.813	-1.12993	0.264059	-4.27908	1.88e-05	0.000159936	0.456938
ENSMUSG00000031465.6	chr8	18690263	18741562	protein_coding	Angpt2	2520	2773	1618	1775	2463	2203.19	-0.41924	0.0979909	-4.27836	1.88e-05	0.000160359	0.747819
ENSMUSG00000033174.17	chr6	88724412	88828360	protein_coding	Mgll	2063	2204	3521	2571	4992	3026.76	0.800443	0.187217	4.27549	1.91e-05	0.000162339	1.74164
ENSMUSG00000036737.12	chr9	119238432	119322427	protein_coding	Oxsr1	2154	2681	2901	3089	3881	2926.62	0.482038	0.112751	4.27525	1.91e-05	0.000162414	1.39671
ENSMUSG00000103409.2	chr9	107592630	107597075	protein_coding	Lsmem2	7	4	46	38	35	26.9095	2.91298	0.681456	4.27465	1.91e-05	0.000162752	7.53174
ENSMUSG00000039474.13	chr5	36966104	36989205	protein_coding	Wfs1	1305	1283	1765	2924	2714	2003.32	0.966989	0.226254	4.27391	1.92e-05	0.000163144	1.95476
ENSMUSG00000027422.15	chr2	143947395	144011263	protein_coding	Rrbp1	25941	30443	34534	32982	56740	35484.2	0.561328	0.13134	4.27384	1.92e-05	0.000163144	1.47563
ENSMUSG00000038836.15	chr6	34780432	34859459	protein_coding	Agbl3	209	231	85	109	103	146.752	-1.1056	0.258965	-4.26931	1.96e-05	0.000166389	0.464708
ENSMUSG00000071711.12	chr15	78406416	78414013	protein_coding	Mpst	513	571	692	815	941	705.024	0.62551	0.146547	4.26833	1.97e-05	0.000167026	1.54276
ENSMUSG00000034586.14	chr11	115347707	115367756	protein_coding	Hid1	295	335	646	1155	666	636.388	1.46823	0.344132	4.26647	1.99e-05	0.000168317	2.76682
ENSMUSG00000031353.13	chrX	162760402	162779092	protein_coding	Rbbp7	5381	6180	3371	3309	5416	4651.55	-0.509873	0.119526	-4.26581	1.99e-05	0.000168718	0.702284
ENSMUSG00000024197.10	chr17	56277476	56292873	protein_coding	Plin3	3040	3608	3601	3968	5558	3909.76	0.417932	0.0979916	4.26498	2e-05	0.000169222	1.33601
ENSMUSG00000021917.16	chr14	30999826	31001672	protein_coding	Spcs1	2869	3340	3509	3637	5636	3742.34	0.469769	0.110148	4.26487	2e-05	0.000169222	1.38489
ENSMUSG00000036745.15	chr3	146852367	146984009	protein_coding	Ttll7	401	498	673	566	944	609.047	0.716486	0.168022	4.26424	2.01e-05	0.000169597	1.64317
ENSMUSG00000020911.14	chr11	100140810	100148665	protein_coding	Krt19	24	14	65	53	117	53.2238	2.01675	0.472962	4.26409	2.01e-05	0.00016961	4.04671
ENSMUSG00000003420.8	chr7	45092990	45103851	protein_coding	Fcgrt	5204	6259	3227	3733	4071	4473.58	-0.593953	0.139315	-4.26337	2.01e-05	0.000170055	0.662525
ENSMUSG00000051890.13	chr12	69241176	69284632	protein_coding	Klhdc1	197	221	437	304	479	327.661	0.997552	0.23404	4.26232	2.02e-05	0.00017075	1.99661
ENSMUSG00000026077.15	chr1	39193731	39363236	protein_coding	Npas2	133	148	346	203	451	252.833	1.25855	0.295293	4.26203	2.03e-05	0.000170868	2.39255
ENSMUSG00000025875.14	chr13	54789377	54796776	protein_coding	Tspan17	2068	2462	1270	1514	1926	1826.58	-0.501457	0.117786	-4.25736	2.07e-05	0.000174368	0.706393
ENSMUSG00000061311.6	chr2	101638282	101649501	protein_coding	Rag1	19	20	0	0	0	7.66216	-6.68656	1.57066	-4.25716	2.07e-05	0.00017442	0.00970836
ENSMUSG00000051235.10	chr12	11238920	11265801	protein_coding	Gen1	327	381	144	169	270	252.959	-0.859542	0.201912	-4.25702	2.07e-05	0.000174428	0.551128
ENSMUSG00000034574.10	chr12	71831078	71992333	protein_coding	Daam1	1641	1861	963	904	1561	1361.2	-0.608855	0.143081	-4.25533	2.09e-05	0.000175639	0.655717
ENSMUSG00000025656.17	chrX	95048935	95196856	protein_coding	Arhgef9	256	237	88	123	117	163.7	-1.13667	0.267138	-4.25499	2.09e-05	0.000175804	0.454808
ENSMUSG00000032114.9	chr9	44396852	44402968	protein_coding	Slc37a4	411	455	613	543	828	565.497	0.63458	0.149202	4.25316	2.11e-05	0.000177138	1.55249
ENSMUSG00000031381.16	chrX	164419787	164433916	protein_coding	Piga	270	276	481	679	541	456.372	1.11458	0.262126	4.25207	2.12e-05	0.0001779	2.16532
ENSMUSG00000019977.16	chr10	21295979	21368898	protein_coding	Hbs1l	1668	1863	2169	2164	2793	2124.12	0.462129	0.108763	4.24895	2.15e-05	0.000180287	1.37757
ENSMUSG00000074677.11	chr3	15795145	15848528	protein_coding	Sirpb1c	47	33	93	110	124	81.7832	1.47024	0.346049	4.24865	2.15e-05	0.000180416	2.77068
ENSMUSG00000020905.11	chr11	67854523	67922153	protein_coding	Usp43	57	45	9	10	7	25.6344	-2.50667	0.590048	-4.24826	2.15e-05	0.000180626	0.175961
ENSMUSG00000026674.9	chr1	169972307	170110762	protein_coding	Ddr2	16354	18054	9249	11333	11824	13308.3	-0.62695	0.147651	-4.24617	2.17e-05	0.000182203	0.647544
ENSMUSG00000079657.10	chr17	24527241	24534210	protein_coding	Rab26	3	1	33	17	51	20.4285	4.04969	0.953917	4.24533	2.18e-05	0.000182779	16.5607
ENSMUSG00000021203.15	chr12	103388682	103406350	protein_coding	Otub2	228	227	466	490	431	375.462	1.08822	0.256484	4.24282	2.21e-05	0.000184726	2.12611
ENSMUSG00000090019.5	chr6	48739054	48743795	protein_coding	Gimap1	136	132	46	30	69	81.1854	-1.47153	0.346847	-4.24259	2.21e-05	0.000184802	0.3606
ENSMUSG00000059741.13	chr9	110741861	110769798	protein_coding	Myl3	8	11	54	32	59	32.7994	2.38293	0.561705	4.24233	2.21e-05	0.00018491	5.21597
ENSMUSG00000023809.10	chr17	7170115	7303315	protein_coding	Rps6ka2	979	1196	1479	1297	2218	1412.5	0.629371	0.14839	4.24132	2.22e-05	0.000185632	1.54689
ENSMUSG00000021411.16	chr13	34627834	34653486	protein_coding	Pxdc1	1054	1144	1838	1341	2393	1539.53	0.775986	0.1831	4.23806	2.25e-05	0.000188235	1.71236
ENSMUSG00000038227.15	chr6	52223100	52231089	protein_coding	Hoxa9	451	602	258	297	387	393.344	-0.714846	0.168692	-4.23757	2.26e-05	0.000188529	0.60927
ENSMUSG00000022494.15	chr16	11984113	12270902	protein_coding	Shisa9	44	72	117	114	220	110.281	1.3786	0.325406	4.23657	2.27e-05	0.000189261	2.60017
ENSMUSG00000034157.12	chr12	86947043	86965362	protein_coding	Cipc	1809	2060	2396	2217	3572	2379.67	0.511504	0.120814	4.23381	2.3e-05	0.000191487	1.42554
ENSMUSG00000053483.13	chr1	171281945	171287991	protein_coding	Usp21	1146	1213	711	759	959	950.667	-0.513277	0.121275	-4.23234	2.31e-05	0.000192537	0.700629
ENSMUSG00000023067.14	chr17	29090976	29100727	protein_coding	Cdkn1a	7629	9089	16674	10301	19840	12610.9	0.927661	0.21919	4.23222	2.31e-05	0.000192537	1.90219
ENSMUSG00000017400.10	chr11	98036623	98053462	protein_coding	Stac2	460	592	704	668	1103	694.135	0.66525	0.157189	4.23218	2.31e-05	0.000192537	1.58584
ENSMUSG00000039005.13	chr4	66827584	66930284	protein_coding	Tlr4	2840	3064	1868	2022	2692	2473.26	-0.403845	0.0954523	-4.23085	2.33e-05	0.000193556	0.755841
ENSMUSG00000045980.13	chr11	115187487	115247023	protein_coding	Tmem104	2373	2683	2751	2966	4307	2979.12	0.419289	0.0991326	4.22958	2.34e-05	0.000194543	1.33727
ENSMUSG00000067942.6	chr17	21008903	21043070	protein_coding	Zfp160	885	990	582	553	760	747.426	-0.539754	0.127631	-4.22902	2.35e-05	0.000194912	0.687888
ENSMUSG00000075318.13	chr2	65620771	65767447	protein_coding	Scn2a	260	291	128	94	181	187.673	-1.02321	0.241968	-4.2287	2.35e-05	0.000195066	0.49202
ENSMUSG00000024014.8	chr17	29490753	29496112	protein_coding	Pim1	622	677	748	907	1241	829.007	0.58694	0.138915	4.22516	2.39e-05	0.000198043	1.50206
ENSMUSG00000018379.17	chr11	88047373	88053755	protein_coding	Srsf1	6896	8123	4456	5152	6891	6224.35	-0.426143	0.100909	-4.22303	2.41e-05	0.000199804	0.744249
ENSMUSG00000020150.13	chr10	80258151	80261012	protein_coding	Gamt	608	624	258	268	500	441.859	-0.859631	0.203611	-4.22192	2.42e-05	0.00020067	0.551094
ENSMUSG00000050505.7	chr14	88464743	88471396	protein_coding	Pcdh20	14	5	67	36	74	39.2476	2.63624	0.625099	4.21732	2.47e-05	0.00020469	6.21711
ENSMUSG00000045392.8	chr2	86020633	86045171	protein_coding	Olfr1033	60	68	9	18	10	32.7785	-2.31213	0.548534	-4.2151	2.5e-05	0.000206588	0.201363
ENSMUSG00000019775.17	chr10	5825663	5922400	protein_coding	Rgs17	106	82	366	147	462	228.963	1.78006	0.422649	4.21168	2.53e-05	0.000209621	3.43441
ENSMUSG00000031886.14	chr8	104926260	104934672	protein_coding	Ces2e	23	32	1	2	1	11.555	-4.31318	1.02487	-4.2085	2.57e-05	0.000212463	0.0503041
ENSMUSG00000045534.4	chr6	126532551	126535412	protein_coding	Kcna5	33	27	0	0	2	12.1959	-5.53547	1.31562	-4.2075	2.58e-05	0.000213281	0.0215604
ENSMUSG00000028889.17	chr4	124850679	124855242	protein_coding	Yrdc	523	571	696	757	924	692.435	0.567821	0.134973	4.20694	2.59e-05	0.000213685	1.48228
ENSMUSG00000038203.18	chr6	52257694	52260880	protein_coding	Hoxa13	39	68	9	11	9	26.6937	-2.40063	0.570896	-4.20502	2.61e-05	0.000215377	0.189382
ENSMUSG00000031853.5	chr8	125910450	125947440	protein_coding	Map3k21	4	0	315	41	314	133.399	6.75391	1.60689	4.20308	2.63e-05	0.000217101	107.927
ENSMUSG00000090942.1	chr18	60293380	60303016	protein_coding	F830016B08Rik	113	83	26	32	31	57.0125	-1.69462	0.403278	-4.2021	2.64e-05	0.000217914	0.308937
ENSMUSG00000061048.8	chr8	106510891	106557297	protein_coding	Cdh3	3	3	33	60	22	25.6674	3.78509	0.901295	4.19961	2.67e-05	0.000220196	13.7856
ENSMUSG00000001542.7	chr13	75706757	75772364	protein_coding	Ell2	2014	2416	4415	2700	5888	3435.67	0.981887	0.233834	4.19908	2.68e-05	0.000220585	1.97505
ENSMUSG00000043969.4	chr19	59458372	59465357	protein_coding	Emx2	106	133	223	338	264	215.791	1.2675	0.301897	4.19843	2.69e-05	0.000221084	2.40743
ENSMUSG00000044827.10	chr5	64924679	64933563	protein_coding	Tlr1	1283	1383	773	815	1218	1079.15	-0.497142	0.118447	-4.19717	2.7e-05	0.000222186	0.708509
ENSMUSG00000037725.8	chr8	22168160	22185819	protein_coding	Ckap2	1023	1032	429	319	770	698.229	-1.04208	0.24829	-4.19703	2.7e-05	0.000222192	0.485627
ENSMUSG00000027999.15	chr3	129878606	129895825	protein_coding	Pla2g12a	389	434	601	837	778	611.393	0.892913	0.212781	4.19639	2.71e-05	0.000222695	1.85692
ENSMUSG00000030795.18	chr7	127967457	127985701	protein_coding	Fus	9425	10871	4857	5003	9186	7689.29	-0.683944	0.16306	-4.19442	2.74e-05	0.000224503	0.622461
ENSMUSG00000042712.10	chrX	136245079	136247139	protein_coding	Tceal9	4243	4985	4938	5329	7456	5332.25	0.378955	0.0904459	4.18985	2.79e-05	0.00022894	1.3004
ENSMUSG00000071715.12	chr15	78244801	78262580	protein_coding	Ncf4	957	1155	1251	1249	1818	1272.51	0.470791	0.11246	4.18631	2.84e-05	0.000232405	1.38587
ENSMUSG00000036636.10	chr17	25133391	25162104	protein_coding	Clcn7	4917	5329	5460	6179	8328	5986.01	0.397912	0.0950704	4.18545	2.85e-05	0.000233145	1.3176
ENSMUSG00000018822.7	chr19	42197971	42202252	protein_coding	Sfrp5	14	8	77	28	140	50.9665	2.83182	0.676765	4.18435	2.86e-05	0.000234136	7.11973
ENSMUSG00000054027.8	chr10	86779005	86838389	protein_coding	Nt5dc3	709	760	1097	888	1481	977.729	0.67212	0.160729	4.1817	2.89e-05	0.000236745	1.59341
ENSMUSG00000010110.17	chr19	8741413	8756069	protein_coding	Stx5a	2212	2559	2880	2997	3710	2863.3	0.459261	0.109881	4.17963	2.92e-05	0.000238775	1.37484
ENSMUSG00000040229.11	chrX	13632089	13640858	protein_coding	Gpr34	538	590	919	695	1310	799.088	0.799784	0.191389	4.17884	2.93e-05	0.000239464	1.74084
ENSMUSG00000030319.8	chr6	115774538	115805557	protein_coding	Cand2	310	268	100	141	180	197.596	-1.03563	0.247911	-4.17743	2.95e-05	0.00024081	0.487803
ENSMUSG00000028693.15	chr4	116601052	116627941	protein_coding	Nasp	1847	2253	985	1068	1824	1560.52	-0.664375	0.159066	-4.17672	2.96e-05	0.000241426	0.630962
ENSMUSG00000000708.14	chr17	53566861	53672720	protein_coding	Kat2b	1923	2168	1257	1155	1844	1646.09	-0.511087	0.122373	-4.17648	2.96e-05	0.00024154	0.701694
ENSMUSG00000023094.14	chr2	19371440	19394976	protein_coding	Msrb2	180	229	273	341	426	287.303	0.789745	0.189119	4.17591	2.97e-05	0.000241999	1.72877
ENSMUSG00000034066.13	chr1	93512079	93621976	protein_coding	Farp2	1007	1239	2052	1402	2450	1619.61	0.840807	0.20145	4.17378	3e-05	0.000244129	1.79105
ENSMUSG00000040164.3	chr2	164163619	164171113	protein_coding	Kcns1	81	98	19	4	24	44.1747	-2.51369	0.602717	-4.1706	3.04e-05	0.000247415	0.175107
ENSMUSG00000028028.11	chr3	127670310	127780527	protein_coding	Alpk1	1086	1197	605	530	974	862.299	-0.695567	0.166952	-4.16627	3.1e-05	0.000252014	0.617467
ENSMUSG00000028217.11	chr4	11758147	11817895	protein_coding	Cdh17	6	8	56	22	71	32.0038	2.83527	0.680877	4.16414	3.13e-05	0.000254228	7.13677
ENSMUSG00000034675.17	chr13	55473429	55488111	protein_coding	Dbn1	4301	5465	2667	2649	4435	3826.96	-0.576679	0.138498	-4.16381	3.13e-05	0.000254451	0.670506
ENSMUSG00000024799.16	chr19	6062821	6068373	protein_coding	Tm7sf2	533	641	256	243	474	419.206	-0.859526	0.206441	-4.16354	3.13e-05	0.000254607	0.551134
ENSMUSG00000021464.14	chr13	53109312	53286124	protein_coding	Ror2	464	593	272	240	414	389.33	-0.759017	0.182328	-4.16291	3.14e-05	0.00025516	0.590899
ENSMUSG00000030560.17	chr7	88278085	88310888	protein_coding	Ctsc	12288	14062	8353	9175	12765	11187.4	-0.362972	0.0872229	-4.16143	3.16e-05	0.000256674	0.777561
ENSMUSG00000038685.18	chr2	181319739	181356616	protein_coding	Rtel1	770	832	442	476	703	635.535	-0.553401	0.13301	-4.16058	3.17e-05	0.000257474	0.681412
ENSMUSG00000029575.17	chr5	114431034	114444060	protein_coding	Mmab	950	1109	611	663	891	835.201	-0.486426	0.116988	-4.15791	3.21e-05	0.000260349	0.713791
ENSMUSG00000031304.18	chrX	101264378	101268255	protein_coding	Il2rg	656	690	395	336	524	514.75	-0.664093	0.159846	-4.15458	3.26e-05	0.000264023	0.631086
ENSMUSG00000029765.12	chr6	32144268	32588192	protein_coding	Plxna4	182	184	382	266	427	288.15	1.00089	0.241003	4.15301	3.28e-05	0.000265679	2.00123
ENSMUSG00000024335.20	chr17	34112023	34122634	protein_coding	Brd2	7850	8867	9228	9657	12611	9585.35	0.359396	0.0865703	4.15149	3.3e-05	0.00026716	1.28289
ENSMUSG00000024074.8	chr17	78200248	78376592	protein_coding	Crim1	4172	4382	2126	1825	3685	3170.69	-0.758046	0.182597	-4.15148	3.3e-05	0.00026716	0.591297
ENSMUSG00000035095.11	chr14	63436394	63465498	protein_coding	Fam167a	199	201	524	279	616	361.02	1.25885	0.303247	4.15122	3.31e-05	0.000267302	2.39304
ENSMUSG00000070348.5	chr7	144929931	144939925	protein_coding	Ccnd1	8850	10797	6154	6723	9153	8232.31	-0.393569	0.0949061	-4.14693	3.37e-05	0.00027221	0.761244
ENSMUSG00000029189.10	chr5	53107083	53213927	protein_coding	Sel1l3	133	124	269	189	436	225.035	1.20133	0.289751	4.14609	3.38e-05	0.000273046	2.29952
ENSMUSG00000020897.12	chr11	69045647	69051664	protein_coding	Aurkb	617	725	277	237	525	464.001	-0.966963	0.233294	-4.14483	3.4e-05	0.000274392	0.511582
ENSMUSG00000023806.10	chr17	6904413	6948682	protein_coding	Rsph3b	244	250	412	363	470	348.665	0.786395	0.189735	4.14469	3.4e-05	0.000274398	1.72476
ENSMUSG00000046387.5	chr18	37484795	37489454	protein_coding	Pcdhb17	432	449	240	253	327	337.451	-0.661586	0.159652	-4.14392	3.41e-05	0.000275169	0.632183
ENSMUSG00000041859.10	chr1	20802968	20820312	protein_coding	Mcm3	2018	2560	1109	1033	1976	1698.44	-0.738188	0.178156	-4.14349	3.42e-05	0.000275523	0.599492
ENSMUSG00000020019.4	chr10	93640681	93747207	protein_coding	Ntn4	919	1005	468	298	667	659.374	-1.00601	0.242806	-4.14327	3.42e-05	0.000275577	0.497921
ENSMUSG00000054404.13	chr11	82951349	82964840	protein_coding	Slfn5	5898	6467	3304	3957	5695	4985.45	-0.507821	0.122568	-4.14318	3.43e-05	0.000275577	0.703284
ENSMUSG00000053080.10	chr19	7417625	7425904	protein_coding	2700081O15Rik	1911	2207	1137	1374	1545	1623.47	-0.568522	0.137239	-4.14256	3.43e-05	0.000276161	0.674307
ENSMUSG00000052889.11	chr7	122288751	122634402	protein_coding	Prkcb	2339	2465	3217	2860	5298	3175.52	0.657142	0.15864	4.14235	3.44e-05	0.000276255	1.57696
ENSMUSG00000043505.8	chr6	48746197	48754210	protein_coding	Gimap5	83	106	29	33	29	55.6247	-1.58066	0.381621	-4.14197	3.44e-05	0.000276564	0.334329
ENSMUSG00000021027.17	chr12	55602896	55821167	protein_coding	Ralgapa1	2995	3107	1849	1554	2598	2390.19	-0.59487	0.143675	-4.14038	3.47e-05	0.000278323	0.662104
ENSMUSG00000064373.12	chr15	3268547	3280508	protein_coding	Selenop	62412	64644	39541	32762	54193	50116.2	-0.575248	0.139031	-4.13755	3.51e-05	0.00028161	0.671171
ENSMUSG00000057777.4	chr3	86545581	86548629	protein_coding	Mab21l2	150	134	56	37	71	88.6602	-1.36512	0.330049	-4.13611	3.53e-05	0.000283219	0.388202
ENSMUSG00000032827.15	chr6	4902917	5165661	protein_coding	Ppp1r9a	135	170	241	286	303	227.6	0.905988	0.219171	4.1337	3.57e-05	0.000286051	1.87383
ENSMUSG00000024941.9	chr19	5758351	5771419	protein_coding	Scyl1	2925	3210	3966	3618	4974	3724.98	0.481198	0.116421	4.13324	3.58e-05	0.000286426	1.3959
ENSMUSG00000103567.1	chr18	37694380	37841873	protein_coding	Pcdhga5	264	274	129	140	188	196.913	-0.798344	0.193157	-4.13313	3.58e-05	0.000286426	0.575009
ENSMUSG00000025348.9	chr10	128933818	128958282	protein_coding	Itga7	140	110	195	241	320	199.625	1.01849	0.246434	4.13291	3.58e-05	0.000286544	2.0258
ENSMUSG00000016529.5	chr1	131019845	131024974	protein_coding	Il10	41	43	7	8	8	21.1872	-2.41605	0.5847	-4.13212	3.59e-05	0.000287367	0.187369
ENSMUSG00000070713.5	chr8	72304110	72305260	protein_coding	Gm10282	275	355	111	93	219	204.614	-1.1717	0.283935	-4.12663	3.68e-05	0.000294131	0.443899
ENSMUSG00000026499.5	chr1	180726043	180754204	protein_coding	Acbd3	3306	3954	4744	4124	6523	4483.83	0.522867	0.126713	4.12639	3.69e-05	0.000294276	1.43681
ENSMUSG00000052504.7	chr16	63543534	63864175	protein_coding	Epha3	1232	1347	2236	1548	3039	1856.23	0.83075	0.201336	4.1262	3.69e-05	0.000294354	1.77861
ENSMUSG00000015745.9	chr3	95988429	95996001	protein_coding	Plekho1	3173	3490	4046	3828	6431	4128.07	0.524771	0.127201	4.12552	3.7e-05	0.000295056	1.4387
ENSMUSG00000055116.8	chr7	113207465	113314126	protein_coding	Arntl	523	649	778	746	1012	737.602	0.563272	0.136566	4.12453	3.71e-05	0.00029615	1.47762
ENSMUSG00000052516.19	chr16	73891839	74411825	protein_coding	Robo2	347	358	788	463	955	577.418	1.07819	0.261499	4.12313	3.74e-05	0.000297788	2.11139
ENSMUSG00000033909.17	chr11	118259651	118290244	protein_coding	Usp36	1188	1278	1573	1682	1970	1538.44	0.536901	0.130296	4.12061	3.78e-05	0.00030089	1.45085
ENSMUSG00000090394.8	chr1	160044382	160080208	protein_coding	4930523C07Rik	913	1111	488	257	590	660.919	-1.16457	0.282827	-4.1176	3.83e-05	0.000304678	0.446097
ENSMUSG00000072623.6	chr6	118461950	118479320	protein_coding	Zfp9	732	853	1533	990	1830	1179.5	0.899778	0.218984	4.10888	3.98e-05	0.000316235	1.86578
ENSMUSG00000041329.13	chr11	69599736	69605942	protein_coding	Atp1b2	71	76	14	21	10	38.3743	-2.21162	0.538724	-4.1053	4.04e-05	0.000320985	0.215891
ENSMUSG00000018387.12	chr11	53457205	53467766	protein_coding	Shroom1	44	48	112	81	193	93.0119	1.47317	0.358909	4.10459	4.05e-05	0.000321788	2.77632
ENSMUSG00000024487.5	chr18	40203896	40219429	protein_coding	Yipf5	2740	3029	4302	3414	5285	3735.54	0.616909	0.150353	4.10307	4.08e-05	0.000323726	1.53359
ENSMUSG00000006782.16	chr11	100574904	100591729	protein_coding	Cnp	1534	1775	1042	1025	1521	1361.67	-0.446687	0.108991	-4.09839	4.16e-05	0.000330147	0.733726
ENSMUSG00000032648.14	chr19	6384399	6398459	protein_coding	Pygm	110	81	26	14	38	53.1523	-1.89063	0.461464	-4.09702	4.18e-05	0.000331916	0.269689
ENSMUSG00000075229.11	chr16	36071685	36092120	protein_coding	Ccdc58	477	547	598	676	919	636.951	0.535702	0.130759	4.09688	4.19e-05	0.000331941	1.44965
ENSMUSG00000027676.11	chr3	33812362	33844310	protein_coding	Ccdc39	129	142	51	46	82	88.3794	-1.1737	0.28651	-4.09654	4.19e-05	0.000332235	0.443283
ENSMUSG00000073591.4	chr18	37517871	37524479	protein_coding	Pcdhb22	393	461	231	227	342	326.121	-0.658147	0.160674	-4.09615	4.2e-05	0.000332602	0.633692
ENSMUSG00000019802.13	chr10	42761496	42832514	protein_coding	Sec63	5056	5929	6624	8105	8889	6913.06	0.561011	0.136981	4.09554	4.21e-05	0.000333299	1.4753
ENSMUSG00000031813.8	chr8	71542922	71548085	protein_coding	Mvb12a	1016	1103	1254	1518	1774	1328.42	0.548074	0.133895	4.0933	4.25e-05	0.000336209	1.46213
ENSMUSG00000032221.14	chr9	72438011	72462025	protein_coding	Mns1	198	223	81	77	148	142.198	-1.04616	0.255582	-4.09326	4.25e-05	0.000336209	0.484254
ENSMUSG00000011114.18	chr9	37648763	37657312	protein_coding	Tbrg1	2566	3150	3893	3812	4539	3595.24	0.562296	0.137402	4.09235	4.27e-05	0.000337332	1.47662
ENSMUSG00000058056.16	chr8	61511433	61902690	protein_coding	Palld	22395	25576	8519	4449	15890	14918.8	-1.35417	0.331133	-4.0895	4.32e-05	0.00034132	0.391161
ENSMUSG00000024168.8	chr17	25057702	25083591	protein_coding	Tmem204	244	194	97	88	110	146.429	-1.12724	0.275663	-4.0892	4.33e-05	0.00034156	0.457789
ENSMUSG00000037991.9	chr16	10835059	10892966	protein_coding	Rmi2	58	81	16	15	29	38.785	-1.78567	0.436708	-4.08894	4.33e-05	0.00034175	0.29004
ENSMUSG00000028820.13	chr4	127021324	127037013	protein_coding	Sfpq	7976	9181	4797	5428	8166	6990.62	-0.47459	0.116137	-4.08648	4.38e-05	0.000345197	0.719671
ENSMUSG00000026841.7	chr2	31813290	31846005	protein_coding	Fibcd1	1	0	41	55	24	25.7607	6.42722	1.57295	4.0861	4.39e-05	0.000345569	86.0571
ENSMUSG00000019370.10	chr7	16915379	16924114	protein_coding	Calm3	8013	9790	4978	5475	8398	7200.87	-0.490259	0.120041	-4.08409	4.42e-05	0.00034838	0.711897
ENSMUSG00000033159.14	chr1	75134554	75142711	protein_coding	Cnppd1	2402	2799	2996	3480	4130	3148.89	0.47867	0.117214	4.08374	4.43e-05	0.000348708	1.39346
ENSMUSG00000032300.7	chr9	57253117	57262612	protein_coding	1700017B05Rik	1948	2064	2344	2313	3649	2430.98	0.475564	0.116461	4.08347	4.44e-05	0.000348918	1.39046
ENSMUSG00000026683.14	chr1	169497934	169531464	protein_coding	Nuf2	806	885	336	250	636	567.409	-1.07624	0.263644	-4.08216	4.46e-05	0.000350696	0.474264
ENSMUSG00000021597.16	chr13	77043088	77135473	protein_coding	Slf1	550	597	285	300	490	436.52	-0.672518	0.164779	-4.08132	4.48e-05	0.000351758	0.627411
ENSMUSG00000048960.13	chr1	10993465	11303681	protein_coding	Prex2	295	295	153	151	188	215.255	-0.815022	0.199769	-4.07983	4.51e-05	0.000353825	0.5684
ENSMUSG00000026355.11	chr1	128331590	128359664	protein_coding	Mcm6	3143	3620	1458	1112	2713	2346.03	-0.960754	0.235499	-4.07966	4.51e-05	0.000353892	0.513788
ENSMUSG00000032783.9	chr15	99074575	99083409	protein_coding	Troap	244	234	99	105	171	167.892	-0.932119	0.22856	-4.07822	4.54e-05	0.000355888	0.524088
ENSMUSG00000011118.4	chr9	37659902	37669235	protein_coding	Panx3	2586	3165	5381	3434	8278	4464.64	0.984997	0.241549	4.07783	4.55e-05	0.000356279	1.97931
ENSMUSG00000021493.15	chr13	55495795	55513676	protein_coding	Pdlim7	3894	4401	2443	2385	3925	3352.54	-0.498376	0.122239	-4.07705	4.56e-05	0.000357282	0.707903
ENSMUSG00000006218.4	chr4	141368220	141384175	protein_coding	Fam131c	20	18	64	87	61	51.4284	1.96244	0.481565	4.07514	4.6e-05	0.000360029	3.89721
ENSMUSG00000091705.8	chr17	35342242	35346762	protein_coding	H2-Q2	0	1	51	11	98	30.2053	6.68176	1.64239	4.06831	4.74e-05	0.00037053	102.662
ENSMUSG00000025184.10	chr19	42518759	42592343	protein_coding	R3hcc1l	838	991	1350	1107	1673	1185.44	0.622487	0.15303	4.06773	4.75e-05	0.000371119	1.53953
ENSMUSG00000031480.15	chr8	22227313	22261334	protein_coding	Thsd1	271	279	131	76	148	179.131	-1.19228	0.29311	-4.06768	4.75e-05	0.000371119	0.437611
ENSMUSG00000023391.8	chr2	71543408	71546754	protein_coding	Dlx2	22	16	86	49	82	51.5217	1.96156	0.482287	4.0672	4.76e-05	0.000371665	3.89483
ENSMUSG00000021728.8	chr13	117208536	117274415	protein_coding	Emb	2930	3048	1441	1961	2019	2268.32	-0.688984	0.169472	-4.06547	4.79e-05	0.000374238	0.62029
ENSMUSG00000031673.6	chr8	102632095	102785642	protein_coding	Cdh11	23240	26306	15576	15650	17859	19664.8	-0.550219	0.135353	-4.06506	4.8e-05	0.000374675	0.682917
ENSMUSG00000048332.13	chr3	53041528	53261679	protein_coding	Lhfp	6831	7962	4288	3572	6481	5725.74	-0.619894	0.152509	-4.06463	4.81e-05	0.000375169	0.650719
ENSMUSG00000028268.14	chr3	142560026	142573209	protein_coding	Gbp3	553	611	216	321	431	418.923	-0.843759	0.207681	-4.06276	4.85e-05	0.000377777	0.55719
ENSMUSG00000022525.13	chr16	29209695	29230531	protein_coding	Plaat1	13	11	63	35	63	37.2333	2.19304	0.539791	4.06275	4.85e-05	0.000377777	4.57267
ENSMUSG00000036833.16	chr2	24976033	25054057	protein_coding	Pnpla7	3263	3601	3796	4141	5269	3991.89	0.388797	0.0957225	4.06171	4.87e-05	0.000379253	1.3093
ENSMUSG00000055435.6	chr8	115682942	115707794	protein_coding	Maf	15956	17550	10625	12018	15444	14185.1	-0.373816	0.0920377	-4.06156	4.87e-05	0.000379288	0.771738
ENSMUSG00000038070.15	chr4	84884309	85131921	protein_coding	Cntln	788	816	441	492	694	638.184	-0.548932	0.135201	-4.0601	4.91e-05	0.000381448	0.683526
ENSMUSG00000022912.8	chr16	62854307	62929346	protein_coding	Pros1	4186	4440	2482	2174	3871	3374.11	-0.59692	0.147044	-4.05947	4.92e-05	0.000382259	0.661164
ENSMUSG00000019779.15	chr10	34483399	34611278	protein_coding	Frk	773	871	483	488	560	632.53	-0.643237	0.158506	-4.05811	4.95e-05	0.000384283	0.640275
ENSMUSG00000056749.7	chr13	52967209	52981073	protein_coding	Nfil3	689	889	1171	996	1424	1029.39	0.640441	0.157848	4.05733	4.96e-05	0.000385358	1.55881
ENSMUSG00000033576.12	chr15	77044729	77057106	protein_coding	Apol6	743	781	336	176	466	491.252	-1.22611	0.302253	-4.05656	4.98e-05	0.000386409	0.427469
ENSMUSG00000044080.9	chr3	90511034	90514392	protein_coding	S100a1	1518	1789	1843	2341	3502	2157.04	0.636429	0.156904	4.05616	4.99e-05	0.000386853	1.55448
ENSMUSG00000036186.5	chr2	26628457	26636497	protein_coding	Dipk1b	107	140	45	44	38	74.5152	-1.4743	0.363527	-4.05555	5e-05	0.000387658	0.359908
ENSMUSG00000037126.16	chr19	46312087	46327156	protein_coding	Psd	291	403	164	186	226	250.863	-0.814633	0.200928	-4.05435	5.03e-05	0.000389441	0.568553
ENSMUSG00000040699.13	chr11	106156256	106160860	protein_coding	Limd2	2608	3103	1615	1912	2580	2331.19	-0.466919	0.115189	-4.05351	5.05e-05	0.000390616	0.723508
ENSMUSG00000001785.13	chr10	85829494	85889096	protein_coding	Pwp1	961	1079	1203	1467	1706	1278.46	0.549272	0.135514	4.05325	5.05e-05	0.000390843	1.46335
ENSMUSG00000022253.15	chr15	9071260	9110891	protein_coding	Nadk2	729	821	1005	907	1397	962.589	0.531052	0.13104	4.05258	5.07e-05	0.000391736	1.44498
ENSMUSG00000071723.7	chrX	94636069	94643244	protein_coding	Gspt2	211	243	75	118	129	153.256	-1.05373	0.260027	-4.05239	5.07e-05	0.000391839	0.481721
ENSMUSG00000056131.13	chr9	86554377	86571842	protein_coding	Pgm3	674	810	1003	889	1320	932.255	0.558367	0.137821	4.0514	5.09e-05	0.000393292	1.4726
ENSMUSG00000032507.15	chr9	113963637	114046191	protein_coding	Fbxl2	481	537	610	644	881	625.498	0.507831	0.125408	4.04944	5.13e-05	0.000396372	1.42191
ENSMUSG00000021792.15	chr14	40993740	41013788	protein_coding	Prxl2a	556	562	654	895	1195	762.122	0.718258	0.177393	4.04896	5.14e-05	0.000396964	1.64519
ENSMUSG00000076432.13	chr12	21390071	21417637	protein_coding	Ywhaq	6827	7798	4811	4107	6167	5883.73	-0.511144	0.12625	-4.04867	5.15e-05	0.000397235	0.701666
ENSMUSG00000004266.15	chr6	124720707	124738714	protein_coding	Ptpn6	4647	5416	3094	3192	4871	4179.36	-0.420804	0.103953	-4.04802	5.17e-05	0.000398124	0.747008
ENSMUSG00000004633.17	chr6	54039554	54301810	protein_coding	Chn2	231	264	366	327	610	352.449	0.8139	0.201072	4.04781	5.17e-05	0.000398264	1.75796
ENSMUSG00000030403.9	chr7	19256929	19271817	protein_coding	Vasp	5694	6736	3902	4015	6021	5196.64	-0.40179	0.0992934	-4.04649	5.2e-05	0.000400293	0.756919
ENSMUSG00000042195.9	chr9	53771538	53818154	protein_coding	Slc35f2	14	17	50	59	56	39.7386	1.88092	0.464873	4.04609	5.21e-05	0.00040075	3.6831
ENSMUSG00000033502.15	chr3	116272553	116428745	protein_coding	Cdc14a	262	300	131	152	204	207.014	-0.769321	0.190149	-4.04587	5.21e-05	0.000400905	0.586694
ENSMUSG00000029352.14	chr5	113075839	113081584	protein_coding	Crybb3	87	98	24	17	46	53.0047	-1.68625	0.416918	-4.04456	5.24e-05	0.00040294	0.310734
ENSMUSG00000060675.13	chr19	7557459	7588545	protein_coding	Plaat3	1095	1319	633	612	1073	927.383	-0.637529	0.157673	-4.04335	5.27e-05	0.000404807	0.642813
ENSMUSG00000047735.14	chr6	3372257	3399572	protein_coding	Samd9l	2664	3447	1650	1867	2749	2431.93	-0.531146	0.131371	-4.04309	5.28e-05	0.000405026	0.692005
ENSMUSG00000032875.8	chr7	100869752	100932107	protein_coding	Arhgef17	3835	4261	2678	2478	3717	3355.88	-0.430243	0.106624	-4.03515	5.46e-05	0.000418664	0.742137
ENSMUSG00000001240.13	chr11	101246028	101259546	protein_coding	Ramp2	206	266	107	116	119	161.836	-0.996488	0.246964	-4.03496	5.46e-05	0.000418664	0.501219
ENSMUSG00000067825.11	chr6	121183667	121198837	protein_coding	Pex26	261	295	357	409	509	364.285	0.641736	0.159045	4.03493	5.46e-05	0.000418664	1.56021
ENSMUSG00000044345.9	chr19	42147400	42151703	protein_coding	Marveld1	2869	3285	4143	3683	5000	3786.81	0.512119	0.127085	4.02974	5.58e-05	0.000427732	1.42614
ENSMUSG00000030782.16	chr7	128246812	128255699	protein_coding	Tgfb1i1	4562	5376	3029	2609	4425	3938.15	-0.551065	0.136753	-4.02964	5.59e-05	0.000427732	0.682516
ENSMUSG00000024091.9	chr17	65578327	65613555	protein_coding	Vapa	3719	4310	4371	4442	6384	4597.56	0.358254	0.0889175	4.02906	5.6e-05	0.000428555	1.28187
ENSMUSG00000002602.16	chr7	25757273	25788705	protein_coding	Axl	5266	5814	5895	7276	9632	6702.39	0.473971	0.1177	4.02695	5.65e-05	0.000432156	1.38893
ENSMUSG00000031925.17	chr9	13297957	13709388	protein_coding	Maml2	1287	1477	840	844	1281	1129.49	-0.466078	0.115745	-4.02675	5.66e-05	0.000432156	0.72393
ENSMUSG00000022472.16	chr15	81992523	82033862	protein_coding	Desi1	904	884	1093	1126	1527	1100.56	0.503854	0.125128	4.02671	5.66e-05	0.000432156	1.418
ENSMUSG00000047747.10	chr8	82863356	83091268	protein_coding	Rnf150	2504	2581	3311	2902	4733	3171.53	0.534823	0.132861	4.02543	5.69e-05	0.000434263	1.44876
ENSMUSG00000068036.16	chr17	13760539	13906150	protein_coding	Afdn	2903	2885	1813	1819	2639	2386.92	-0.452882	0.112599	-4.02208	5.77e-05	0.000440249	0.730582
ENSMUSG00000027797.15	chr3	55242364	55539068	protein_coding	Dclk1	4637	5151	2244	1410	3634	3337.11	-1.02275	0.25454	-4.01805	5.87e-05	0.000447607	0.492176
ENSMUSG00000021192.16	chr12	102469135	102497907	protein_coding	Golga5	1672	2068	2322	2198	3055	2248.08	0.466794	0.116203	4.01706	5.89e-05	0.000449236	1.38204
ENSMUSG00000006731.10	chr10	127165225	127172330	protein_coding	B4galnt1	865	1056	1160	1123	1695	1166.2	0.487713	0.121459	4.01544	5.93e-05	0.000452074	1.40222
ENSMUSG00000022120.4	chr14	104477536	104522645	protein_coding	Rnf219	569	645	335	365	520	480.191	-0.55845	0.13908	-4.01532	5.94e-05	0.000452074	0.679031
ENSMUSG00000024012.18	chr17	29332072	29347934	protein_coding	Mtch1	7515	8746	5235	5133	7867	6801.92	-0.401689	0.100114	-4.01232	6.01e-05	0.000457621	0.756972
ENSMUSG00000026727.10	chr2	13076821	13271415	protein_coding	Rsu1	4211	4999	2659	2454	4252	3647.31	-0.552072	0.137755	-4.00763	6.13e-05	0.000466532	0.68204
ENSMUSG00000026536.9	chr1	173896345	173913046	protein_coding	Ifi211	532	563	631	809	1055	710.386	0.619268	0.154554	4.0068	6.15e-05	0.000467925	1.5361
ENSMUSG00000020994.5	chr12	59066884	59073998	protein_coding	Pnn	3610	4345	2398	2718	3687	3308.16	-0.415031	0.103603	-4.00597	6.18e-05	0.000469324	0.750003
ENSMUSG00000031995.9	chr9	31089402	31131853	protein_coding	St14	56	67	114	104	179	102.342	1.1179	0.279072	4.00579	6.18e-05	0.000469406	2.17031
ENSMUSG00000035441.14	chr11	80482126	80780025	protein_coding	Myo1d	3483	3787	6343	4240	8619	5223.03	0.826676	0.206377	4.00567	6.18e-05	0.000469406	1.77359
ENSMUSG00000039697.16	chr10	30628999	30803326	protein_coding	Ncoa7	1505	1697	999	934	1462	1301.55	-0.48253	0.120601	-4.00106	6.31e-05	0.000478382	0.715721
ENSMUSG00000020986.13	chr12	58958383	59012017	protein_coding	Sec23a	3489	3770	6801	4304	8398	5305.81	0.860374	0.21507	4.00044	6.32e-05	0.00047937	1.81551
ENSMUSG00000028635.7	chr4	120161206	120167360	protein_coding	Edn2	0	0	29	6	31	13.0347	6.9107	1.72795	3.99937	6.35e-05	0.00048128	120.317
ENSMUSG00000035783.9	chr19	34241090	34255590	protein_coding	Acta2	74344	90686	36107	22442	61416	55505.6	-1.06034	0.265143	-3.99913	6.36e-05	0.000481516	0.479518
ENSMUSG00000014778.10	chr8	105329163	105347953	protein_coding	Fhod1	2502	2708	1732	1736	2319	2181.97	-0.404692	0.101219	-3.99818	6.38e-05	0.00048319	0.755397
ENSMUSG00000021916.16	chr14	31001400	31011991	protein_coding	Glt8d1	1282	1516	1954	1629	2521	1767.26	0.569082	0.142351	3.99773	6.4e-05	0.000483838	1.48358
ENSMUSG00000055737.12	chr15	3317760	3583492	protein_coding	Ghr	2881	3142	2014	1853	2612	2479.71	-0.450766	0.112871	-3.99364	6.51e-05	0.000492007	0.731654
ENSMUSG00000017740.17	chr2	164960802	164999731	protein_coding	Slc12a5	43	61	7	13	15	27.175	-2.13074	0.53365	-3.99277	6.53e-05	0.000493535	0.22834
ENSMUSG00000057894.10	chr7	12804977	12818858	protein_coding	Zfp329	657	735	422	428	577	558.481	-0.521288	0.130564	-3.99257	6.54e-05	0.000493686	0.69675
ENSMUSG00000028927.6	chr4	140906344	140952586	protein_coding	Padi2	269	327	379	394	582	385.397	0.620324	0.155427	3.99111	6.58e-05	0.000496484	1.53722
ENSMUSG00000027963.14	chr3	116007462	116029017	protein_coding	Extl2	1112	1307	589	786	953	937.781	-0.61474	0.15405	-3.99053	6.59e-05	0.000497431	0.653048
ENSMUSG00000036634.15	chr7	30899176	30914873	protein_coding	Mag	77	82	123	191	202	134.571	1.14156	0.286401	3.98589	6.72e-05	0.000506963	2.2062
ENSMUSG00000030123.15	chr6	115954811	115995005	protein_coding	Plxnd1	15597	16307	10212	9245	14754	13058.4	-0.469945	0.117925	-3.98513	6.74e-05	0.00050832	0.721992
ENSMUSG00000036225.15	chr18	14968685	15151446	protein_coding	Kctd1	406	390	202	229	281	299.579	-0.720744	0.180923	-3.98371	6.78e-05	0.000511095	0.606785
ENSMUSG00000027601.13	chr3	19187327	19220817	protein_coding	Mtfr1	1326	1487	1708	1858	2200	1713.2	0.488507	0.122662	3.98254	6.82e-05	0.000513334	1.40299
ENSMUSG00000006386.15	chr4	94739289	94874976	protein_coding	Tek	251	318	96	144	107	182.572	-1.23049	0.309153	-3.98019	6.89e-05	0.000518036	0.426172
ENSMUSG00000046080.17	chr6	129408862	129424763	protein_coding	Clec9a	39	31	2	5	7	16.5628	-2.91929	0.733468	-3.98012	6.89e-05	0.000518036	0.132192
ENSMUSG00000073802.5	chr4	89306299	89311039	protein_coding	Cdkn2b	916	981	1171	1097	1647	1151.98	0.480683	0.12079	3.97948	6.91e-05	0.000519157	1.3954
ENSMUSG00000028125.14	chr3	122044443	122180123	protein_coding	Abca4	114	104	26	37	59	66.7275	-1.43169	0.359865	-3.9784	6.94e-05	0.00052123	0.370697
ENSMUSG00000028689.14	chr4	116708509	116751206	protein_coding	Ccdc163	265	257	384	485	488	377.8	0.83371	0.209599	3.97765	6.96e-05	0.000522592	1.78226
ENSMUSG00000038058.14	chr6	54923949	54972612	protein_coding	Nod1	1094	1391	729	625	1039	960.161	-0.617557	0.155301	-3.97651	6.99e-05	0.000524826	0.651774
ENSMUSG00000030020.13	chr6	92370908	92706155	protein_coding	Prickle2	495	508	194	207	406	353.362	-0.916392	0.230484	-3.97594	7.01e-05	0.000525792	0.529832
ENSMUSG00000021595.18	chr13	69533746	69635780	protein_coding	Nsun2	2911	3383	3448	3760	4827	3642.01	0.380983	0.095836	3.97537	7.03e-05	0.000526786	1.30223
ENSMUSG00000036667.14	chr6	42668002	42710088	protein_coding	Tcaf1	2539	2974	1694	1518	2506	2211.93	-0.51616	0.129849	-3.97509	7.04e-05	0.000527109	0.69923
ENSMUSG00000068747.14	chr3	108284082	108361511	protein_coding	Sort1	4783	4908	2621	2360	4390	3742.09	-0.637337	0.160458	-3.97199	7.13e-05	0.000533727	0.642899
ENSMUSG00000045314.5	chr5	93041123	93045022	protein_coding	Sowahb	0	0	13	9	42	11.765	6.77325	1.70535	3.97177	7.13e-05	0.000533948	109.383
ENSMUSG00000046079.16	chr5	105699969	105832436	protein_coding	Lrrc8d	893	919	1031	1116	1625	1103.95	0.485974	0.122392	3.97064	7.17e-05	0.000536203	1.40053
ENSMUSG00000022157.8	chr14	56082166	56085273	protein_coding	Mcpt8	14	8	32	71	64	37.8506	2.35279	0.592746	3.96931	7.21e-05	0.000538908	5.10812
ENSMUSG00000078584.9	chr4	119203570	119232712	protein_coding	AU022252	780	775	1126	954	1420	1006.82	0.610545	0.153904	3.96706	7.28e-05	0.000543734	1.52684
ENSMUSG00000018821.3	chr19	42123273	42129059	protein_coding	Avpi1	380	396	654	973	723	636.056	1.07891	0.272138	3.96455	7.35e-05	0.000549185	2.11243
ENSMUSG00000020780.15	chr11	116245166	116274217	protein_coding	Srp68	3266	3801	4181	4166	5395	4144.56	0.410149	0.103458	3.9644	7.36e-05	0.000549248	1.32882
ENSMUSG00000040592.11	chr11	106311341	106314762	protein_coding	Cd79b	83	103	34	29	29	55.3396	-1.539	0.388347	-3.96295	7.4e-05	0.000552284	0.344123
ENSMUSG00000056394.17	chr7	13277283	13311433	protein_coding	Lig1	1304	1510	684	582	1202	1032.21	-0.780541	0.196994	-3.96226	7.42e-05	0.000553598	0.582148
ENSMUSG00000091754.8	chr14	6735685	6742332	protein_coding	Gm3636	61	50	14	13	15	30.5043	-1.95701	0.494248	-3.95957	7.51e-05	0.000559576	0.257562
ENSMUSG00000071713.6	chr15	78325752	78353847	protein_coding	Csf2rb	2699	2890	4674	3304	7778	4164.19	0.897725	0.226846	3.95743	7.58e-05	0.000564305	1.86313
ENSMUSG00000042660.8	chr18	36760220	36763810	protein_coding	Wdr55	467	519	610	691	828	621.14	0.558952	0.141253	3.95708	7.59e-05	0.000564815	1.4732
ENSMUSG00000021610.8	chr13	73604006	73620605	protein_coding	Clptm1l	5263	5749	6218	7186	8543	6569.31	0.443268	0.112077	3.95502	7.65e-05	0.000569405	1.35968
ENSMUSG00000055320.17	chr7	112679318	112906807	protein_coding	Tead1	5612	5933	3393	2863	5143	4516.12	-0.597228	0.151014	-3.95478	7.66e-05	0.000569599	0.661023
ENSMUSG00000031637.13	chr8	45999303	46029477	protein_coding	Lrp2bp	17	9	95	33	90	49.0071	2.49552	0.63103	3.95469	7.66e-05	0.000569599	5.63933
ENSMUSG00000061306.16	chr11	120103960	120151346	protein_coding	Slc38a10	10353	11393	18546	12705	22539	15005.9	0.746664	0.188819	3.95439	7.67e-05	0.000570013	1.67791
ENSMUSG00000030074.9	chr6	100704734	100810913	protein_coding	Gxylt2	2375	2549	3618	3177	4009	3154.31	0.592549	0.149856	3.95413	7.68e-05	0.000570324	1.50791
ENSMUSG00000042354.7	chr14	31012433	31019152	protein_coding	Gnl3	1715	1887	2295	2928	2974	2366.08	0.645918	0.163411	3.95272	7.73e-05	0.000573247	1.56473
ENSMUSG00000067818.6	chr2	156775420	156781658	protein_coding	Myl9	16644	20365	7090	3798	12768	11778.1	-1.25843	0.318376	-3.95265	7.73e-05	0.000573247	0.417999
ENSMUSG00000031246.14	chrX	109095365	109197873	protein_coding	Sh3bgrl	21900	24115	13819	10740	19510	17749.8	-0.634874	0.16064	-3.95216	7.75e-05	0.000574126	0.643997
ENSMUSG00000036432.8	chr3	58674938	58692400	protein_coding	Siah2	484	541	781	723	861	680.761	0.668138	0.16915	3.94997	7.82e-05	0.000579085	1.58902
ENSMUSG00000006204.7	chr7	131174402	131306451	protein_coding	Cdcp3	30	20	0	1	2	10.4957	-4.67594	1.18393	-3.9495	7.83e-05	0.000579926	0.0391203
ENSMUSG00000020402.11	chr11	52360860	52389397	protein_coding	Vdac1	6932	8183	8284	8422	12883	8818.79	0.400364	0.101397	3.9485	7.86e-05	0.000582045	1.31984
ENSMUSG00000042474.6	chr1	130865669	130880791	protein_coding	Fcmr	12	23	0	0	0	6.76097	-6.50786	1.64831	-3.9482	7.87e-05	0.000582468	0.0109885
ENSMUSG00000021611.9	chr13	73626911	73649843	protein_coding	Tert	63	58	124	101	178	103.621	1.15996	0.29381	3.94799	7.88e-05	0.000582658	2.23451
ENSMUSG00000031297.14	chrX	101079210	101086020	protein_coding	Slc7a3	19	46	263	865	205	298.183	3.92975	0.995776	3.94642	7.93e-05	0.000586172	15.2396
ENSMUSG00000029217.16	chr5	72755716	72868483	protein_coding	Tec	1643	1750	2234	1943	3415	2164.12	0.583957	0.148019	3.94514	7.98e-05	0.00058901	1.49895
ENSMUSG00000013974.3	chr8	3665754	3669259	protein_coding	Mcemp1	26	27	0	2	0	10.8603	-5.25211	1.33214	-3.9426	8.06e-05	0.000594964	0.0262397
ENSMUSG00000027642.15	chr2	157279017	157326319	protein_coding	Rpn2	12118	13758	15118	17779	20081	15747.4	0.488367	0.123878	3.94232	8.07e-05	0.000595339	1.40286
ENSMUSG00000020088.10	chr10	61680299	61693297	protein_coding	Sar1a	6905	7979	9549	8516	11971	8942.37	0.461998	0.117304	3.93847	8.2e-05	0.000604667	1.37745
ENSMUSG00000030545.9	chr7	79735957	79743131	protein_coding	Pex11a	136	175	242	377	331	253.651	1.07954	0.274122	3.93816	8.21e-05	0.000605123	2.11336
ENSMUSG00000056429.4	chr6	72608432	72617000	protein_coding	Tgoln1	6346	7191	7552	7495	10258	7715.44	0.346404	0.0879883	3.93694	8.25e-05	0.00060772	1.27139
ENSMUSG00000033256.14	chr2	122348892	122369162	protein_coding	Shf	472	594	801	706	927	699.569	0.650526	0.165242	3.9368	8.26e-05	0.00060772	1.56974
ENSMUSG00000010755.17	chr7	143557230	143600090	protein_coding	Cars	2217	2660	3070	3110	3769	2961.61	0.486617	0.123609	3.93675	8.26e-05	0.00060772	1.40116
ENSMUSG00000030084.11	chr6	89316314	89362620	protein_coding	Plxna1	11360	11415	17433	13188	26993	15785.7	0.75035	0.190617	3.93642	8.27e-05	0.000608235	1.6822
ENSMUSG00000031491.10	chr8	27403212	27413944	protein_coding	Chrna6	2	1	23	19	30	14.9687	4.01774	1.02075	3.93606	8.28e-05	0.000608823	16.198
ENSMUSG00000035578.16	chr16	33012683	33056218	protein_coding	Iqcg	79	79	27	23	34	47.9118	-1.47227	0.374071	-3.93581	8.29e-05	0.000609152	0.360414
ENSMUSG00000023977.15	chr17	46928295	47010556	protein_coding	Ubr2	4636	5065	6028	5440	7887	5775.27	0.438914	0.111614	3.93244	8.41e-05	0.000617418	1.35558
ENSMUSG00000025766.14	chr3	41742611	41803320	protein_coding	D3Ertd751e	314	357	159	198	234	249.916	-0.738294	0.187778	-3.93174	8.43e-05	0.000618893	0.599448
ENSMUSG00000053469.14	chr15	66670753	66850721	protein_coding	Tg	131	200	467	239	486	303.689	1.30874	0.333109	3.92887	8.53e-05	0.000625997	2.47725
ENSMUSG00000063415.12	chr6	84571414	84593908	protein_coding	Cyp26b1	1311	1462	448	208	857	831.667	-1.50178	0.382345	-3.92781	8.57e-05	0.000628433	0.353118
ENSMUSG00000033436.13	chrX	134804145	134809221	protein_coding	Armcx2	2873	3147	1952	1888	2869	2513.73	-0.41097	0.104693	-3.92548	8.66e-05	0.00063423	0.752117
ENSMUSG00000038943.16	chr7	80294450	80316259	protein_coding	Prc1	1796	1972	790	662	1575	1322.57	-0.925824	0.236056	-3.92205	8.78e-05	0.000642989	0.52638
ENSMUSG00000032059.13	chr9	50775019	50843542	protein_coding	Alg9	755	814	1046	910	1498	993.117	0.568862	0.145062	3.92152	8.8e-05	0.000644051	1.48335
ENSMUSG00000000958.10	chr14	54369442	54417780	protein_coding	Slc7a7	1311	1401	1624	1545	2243	1612.2	0.434657	0.110867	3.92055	8.83e-05	0.000646331	1.35159
ENSMUSG00000053626.5	chr8	64014931	64206271	protein_coding	Tll1	186	177	313	254	576	293.024	1.04928	0.2678	3.91816	8.92e-05	0.000652418	2.0695
ENSMUSG00000093674.7	chr10	128548114	128549305	protein_coding	Rpl41	9907	10754	11672	20806	23378	15134.2	0.864869	0.220747	3.91792	8.93e-05	0.000652715	1.82117
ENSMUSG00000029563.16	chr6	14901349	15441977	protein_coding	Foxp2	145	181	34	57	97	99.8549	-1.39365	0.355818	-3.91675	8.98e-05	0.000655553	0.380601
ENSMUSG00000021288.19	chr12	111758849	111807844	protein_coding	Klc1	5006	6071	3572	3823	5234	4684.52	-0.369146	0.094257	-3.91638	8.99e-05	0.000656211	0.77424
ENSMUSG00000075224.10	chr2	85162334	85197197	protein_coding	Lrrc55	25	33	4	1	3	12.9515	-3.39982	0.868422	-3.91495	9.04e-05	0.000659788	0.0947439
ENSMUSG00000029093.14	chr5	36017180	36398139	protein_coding	Sorcs2	447	523	1069	634	1102	755.463	0.988025	0.252553	3.91216	9.15e-05	0.000667105	1.98347
ENSMUSG00000067206.3	chr5	73606642	73632526	protein_coding	Lrrc66	2	5	36	12	104	29.0768	3.77578	0.966032	3.90855	9.29e-05	0.000676802	13.6969
ENSMUSG00000026158.11	chr1	23366424	23397772	protein_coding	Ogfrl1	1641	1781	1099	1087	1601	1424.88	-0.419266	0.107275	-3.90832	9.29e-05	0.000677079	0.747805
ENSMUSG00000029534.17	chr6	17692933	17943025	protein_coding	St7	365	395	573	487	693	501.395	0.653354	0.167176	3.90819	9.3e-05	0.000677087	1.57282
ENSMUSG00000052364.4	chrX	8892382	8894964	protein_coding	B630019K06Rik	240	296	130	145	158	192.507	-0.8479	0.217144	-3.90478	9.43e-05	0.000686348	0.555593
ENSMUSG00000017861.11	chr2	163054687	163084688	protein_coding	Mybl2	310	436	119	81	246	230.449	-1.35169	0.346204	-3.90431	9.45e-05	0.000687323	0.391833
ENSMUSG00000042747.12	chr3	89245966	89249906	protein_coding	Krtcap2	1620	1728	2168	3219	3002	2356.45	0.784346	0.200928	3.90361	9.48e-05	0.000688954	1.72231
ENSMUSG00000058153.15	chr5	112419151	112577185	protein_coding	Sez6l	31	32	4	4	6	15.1632	-2.73679	0.701209	-3.90296	9.5e-05	0.000690446	0.150018
ENSMUSG00000039043.5	chr7	79925361	79935359	protein_coding	Arpin	831	873	419	537	709	664.998	-0.603616	0.154664	-3.90275	9.51e-05	0.000690705	0.658103
ENSMUSG00000036960.10	chr3	145070263	145099443	protein_coding	Clca2	100	119	37	47	55	70.7142	-1.21011	0.310137	-3.90186	9.55e-05	0.000692872	0.432235
ENSMUSG00000031389.17	chrX	73891442	73921870	protein_coding	Arhgap4	880	1041	512	540	873	754.929	-0.572738	0.146805	-3.90134	9.57e-05	0.000694008	0.67234
ENSMUSG00000044042.19	chr2	113327736	113716767	protein_coding	Fmn1	2221	2207	2979	2582	4720	2893.37	0.629888	0.161534	3.89941	9.64e-05	0.000699186	1.54744
ENSMUSG00000009535.13	chr18	68300355	68324852	protein_coding	Rnmt	1141	1304	1380	1500	1920	1440.37	0.418561	0.107349	3.89906	9.66e-05	0.000699855	1.33659
ENSMUSG00000071648.4	chr19	8927391	8929356	protein_coding	Rom1	241	330	627	367	788	464.717	1.08097	0.277354	3.89745	9.72e-05	0.000704146	2.11546
ENSMUSG00000029851.5	chr6	42623016	42645254	protein_coding	Tcaf2	742	722	343	228	535	504.364	-0.998759	0.256282	-3.8971	9.73e-05	0.000704787	0.50043
ENSMUSG00000042688.16	chr9	75369062	75410005	protein_coding	Mapk6	4299	4860	6785	5194	8812	5936.73	0.620477	0.159261	3.89598	9.78e-05	0.000707691	1.53738
ENSMUSG00000028042.15	chr3	89377644	89394776	protein_coding	Zbtb7b	2471	2939	3065	3358	4154	3181.99	0.417699	0.10722	3.89573	9.79e-05	0.000708061	1.3358
ENSMUSG00000046591.10	chr7	79660196	79698148	protein_coding	Ticrr	248	283	116	94	195	183.166	-0.975702	0.25047	-3.89549	9.8e-05	0.000708406	0.508492
ENSMUSG00000030522.14	chr7	64287653	64340806	protein_coding	Mtmr10	1332	1546	2141	1700	2591	1853.54	0.60843	0.156205	3.89507	9.82e-05	0.000709264	1.5246
ENSMUSG00000036591.16	chr2	20847919	20968881	protein_coding	Arhgap21	3429	3714	2399	2459	3385	3047.73	-0.354093	0.0909472	-3.89339	9.89e-05	0.000713806	0.782361
ENSMUSG00000010095.13	chr19	8706882	8723369	protein_coding	Slc3a2	5778	6741	9727	16392	11255	10150.8	1.06545	0.273806	3.89128	9.97e-05	0.00071969	2.09283
ENSMUSG00000027227.7	chr2	122234749	122265340	protein_coding	Sord	2467	2882	1737	1860	2479	2261.34	-0.3732	0.0959349	-3.89014	0.000100187	0.000722707	0.772068
ENSMUSG00000024754.13	chr19	21778342	21858360	protein_coding	Cemip2	5974	6661	2984	2002	4991	4416.32	-0.939285	0.241516	-3.88912	0.000100609	0.000725375	0.521491
ENSMUSG00000027416.2	chr2	143078473	143081713	protein_coding	Otor	24	18	0	0	1	8.49327	-5.84444	1.50394	-3.88609	0.000101872	0.000734097	0.0174039
ENSMUSG00000037935.16	chr11	99209047	99231017	protein_coding	Smarce1	4001	4748	2840	3066	4133	3715.55	-0.359633	0.0925519	-3.88575	0.000102016	0.000734759	0.779363
ENSMUSG00000021876.15	chr14	51091077	51106151	protein_coding	Rnase4	3848	4010	6089	4493	8141	5260.7	0.682113	0.175562	3.88532	0.000102196	0.000735675	1.60449
ENSMUSG00000037989.15	chr13	49036303	49148014	protein_coding	Wnk2	49	38	10	6	9	22.3381	-2.35543	0.606509	-3.88358	0.000102928	0.000740563	0.19541
ENSMUSG00000033530.8	chr12	100300770	100520826	protein_coding	Ttc7b	909	926	1191	1072	1636	1137.64	0.521619	0.134338	3.88288	0.000103227	0.000742133	1.43557
ENSMUSG00000029787.10	chr6	56714899	56761912	protein_coding	Avl9	1585	1832	2046	1906	2844	2023.61	0.431178	0.111048	3.88282	0.000103253	0.000742133	1.34833
ENSMUSG00000027993.16	chr3	84160439	84306877	protein_coding	Trim2	955	843	464	436	748	679.552	-0.712612	0.183548	-3.88244	0.000103414	0.000742907	0.610214
ENSMUSG00000033182.12	chr6	88545114	88637950	protein_coding	Kbtbd12	8	5	33	35	36	23.7883	2.45449	0.632323	3.8817	0.00010373	0.000744797	5.48118
ENSMUSG00000055436.18	chr3	158010473	158036639	protein_coding	Srsf11	4918	5641	3445	3617	5206	4506.91	-0.348436	0.0897781	-3.88108	0.000103992	0.000746292	0.785435
ENSMUSG00000005802.12	chr2	122681233	122702663	protein_coding	Slc30a4	2875	3179	4185	5213	4874	4097.13	0.707306	0.182258	3.88079	0.000104118	0.00074681	1.63275
ENSMUSG00000102748.1	chr18	37689828	37841873	protein_coding	Pcdhgb2	370	448	231	234	297	313.234	-0.651307	0.167873	-3.87976	0.000104561	0.000749603	0.636703
ENSMUSG00000020156.16	chr10	80226434	80243903	protein_coding	Pwwp3a	1364	1618	797	1007	1220	1188.02	-0.535823	0.138138	-3.8789	0.000104929	0.000751856	0.689765
ENSMUSG00000032207.10	chr9	70798128	70952226	protein_coding	Lipc	0	22	1009	565	1017	526.679	6.4119	1.65336	3.87811	0.000105272	0.000753927	85.1482
ENSMUSG00000021245.15	chr12	85234520	85270599	protein_coding	Mlh3	693	722	935	1029	1148	907.518	0.592585	0.152889	3.87591	0.000106228	0.000760384	1.50795
ENSMUSG00000028766.10	chr4	137741733	137796384	protein_coding	Alpl	28224	34785	51881	37629	58590	42109.4	0.688376	0.177707	3.87366	0.000107215	0.000766965	1.61147
ENSMUSG00000075703.15	chr5	30232581	30272427	protein_coding	Selenoi	991	1146	1216	1271	1693	1254.58	0.411825	0.106317	3.87356	0.000107257	0.000766965	1.33037
ENSMUSG00000032216.15	chr9	72662346	72749852	protein_coding	Nedd4	53014	59622	35450	28947	49607	44697.7	-0.551094	0.142398	-3.8701	0.000108789	0.00077752	0.682502
ENSMUSG00000021720.11	chr13	105130001	105294815	protein_coding	Rnf180	302	338	409	404	648	414.091	0.618067	0.159783	3.86816	0.000109658	0.000783327	1.53482
ENSMUSG00000058325.6	chr7	134670654	135173639	protein_coding	Dock1	4200	4333	2748	2565	3980	3523.04	-0.446778	0.115532	-3.86715	0.000110116	0.000786198	0.73368
ENSMUSG00000038042.11	chr13	48577872	48625664	protein_coding	Ptpdc1	501	574	247	327	309	390.116	-0.81964	0.212007	-3.86609	0.000110592	0.000789194	0.566583
ENSMUSG00000046314.16	chr12	44852484	45074709	protein_coding	Stxbp6	67	95	27	17	34	47.0487	-1.61104	0.416751	-3.86572	0.000110761	0.000789899	0.327361
ENSMUSG00000024527.10	chr18	67404764	67449172	protein_coding	Afg3l2	2170	2299	2970	2515	4053	2775.52	0.527422	0.136439	3.86563	0.000110804	0.000789899	1.44135
ENSMUSG00000000275.16	chr11	88999376	89020293	protein_coding	Trim25	3312	3612	3650	3958	5686	3996.85	0.372328	0.0963351	3.86493	0.000111123	0.000791765	1.29444
ENSMUSG00000030591.17	chr7	29174188	29180701	protein_coding	Psmd8	4897	5333	5388	5926	8680	5966.46	0.394658	0.102144	3.86376	0.000111655	0.000795153	1.31463
ENSMUSG00000040133.2	chr2	118277110	118373419	protein_coding	Gpr176	2381	2543	1458	1579	2366	2035.5	-0.439968	0.113924	-3.86194	0.000112491	0.000800694	0.737151
ENSMUSG00000027495.4	chr2	172345565	172355749	protein_coding	Fam210b	821	929	548	507	762	705.045	-0.507608	0.131475	-3.86088	0.000112979	0.000803755	0.703388
ENSMUSG00000003546.10	chr17	46630624	46646022	protein_coding	Klc4	1422	1687	1703	1819	2468	1803.58	0.387842	0.100494	3.85935	0.000113688	0.00080839	1.30844
ENSMUSG00000032078.17	chr9	46273064	46282643	protein_coding	Zpr1	1142	1394	1525	1502	2023	1507.86	0.442337	0.114668	3.85754	0.000114534	0.000813992	1.3588
ENSMUSG00000033880.11	chr11	118392751	118402092	protein_coding	Lgals3bp	10397	12381	5098	7609	8120	8633.63	-0.680164	0.176361	-3.85666	0.000114948	0.000816514	0.624094
ENSMUSG00000018326.9	chr2	163994960	164018588	protein_coding	Ywhab	13256	14628	9105	9619	13967	11959.8	-0.338548	0.0878575	-3.85338	0.000116499	0.000827114	0.790837
ENSMUSG00000027593.15	chr2	154791096	154867261	protein_coding	Raly	6150	7267	4498	4651	6510	5747.72	-0.336686	0.0873954	-3.85244	0.000116946	0.000829864	0.791858
ENSMUSG00000036523.16	chr12	16670615	16800886	protein_coding	Greb1	103	97	25	38	52	62.0039	-1.38061	0.358405	-3.85209	0.000117113	0.000830627	0.384057
ENSMUSG00000036537.6	chrX	37191245	37192467	protein_coding	Rnf113a1	71	71	120	117	188	111.926	1.00698	0.261476	3.85115	0.000117566	0.000833416	2.0097
ENSMUSG00000074781.5	chr10	95515145	95545657	protein_coding	Ube2n	3123	3614	2283	2252	3159	2856.36	-0.366099	0.0950766	-3.85057	0.000117844	0.000834962	0.775878
ENSMUSG00000022861.17	chr16	22468461	22657221	protein_coding	Dgkg	73	83	168	190	159	137.203	1.2121	0.314908	3.84906	0.000118571	0.000839688	2.31675
ENSMUSG00000030096.8	chr6	91684053	91759066	protein_coding	Slc6a6	47948	52588	28654	25029	46558	39406.2	-0.588612	0.15294	-3.84864	0.000118773	0.000840691	0.664983
ENSMUSG00000020785.17	chr11	73019008	73042073	protein_coding	Camkk1	149	171	349	212	437	260.864	1.07503	0.27936	3.84818	0.000118998	0.000841854	2.10676
ENSMUSG00000070423.6	chr7	102702215	102712064	protein_coding	Olfr558	27	21	2	0	1	10.137	-4.5575	1.18472	-3.84691	0.000119619	0.000845822	0.0424675
ENSMUSG00000001424.14	chr6	28475139	28935162	protein_coding	Snd1	6776	7808	7785	9893	12245	8824.78	0.477168	0.12409	3.84532	0.000120394	0.000850868	1.39201
ENSMUSG00000002108.10	chr2	91184061	91202834	protein_coding	Nr1h3	930	1179	643	569	888	830.095	-0.564759	0.146903	-3.84444	0.00012083	0.00085352	0.676068
ENSMUSG00000042109.8	chr15	81936759	81950941	protein_coding	Csdc2	37	52	126	75	153	87.7706	1.43484	0.373305	3.84362	0.000121231	0.000855917	2.70353
ENSMUSG00000025403.5	chr10	127517123	127522444	protein_coding	Shmt2	2381	2660	3904	6029	4367	3932.39	0.988898	0.257344	3.84271	0.000121685	0.00085869	1.98467
ENSMUSG00000044224.16	chr15	10446756	10470516	protein_coding	Dnajc21	888	1091	1209	1162	1632	1187.33	0.462167	0.120275	3.84257	0.000121751	0.000858717	1.37761
ENSMUSG00000039646.5	chr16	4639941	4650802	protein_coding	Vasn	3286	3635	4296	4956	5358	4313.81	0.537131	0.139946	3.83812	0.000123979	0.00087399	1.45108
ENSMUSG00000003949.16	chr11	90336536	90390895	protein_coding	Hlf	49	38	10	3	7	21.351	-2.67081	0.695944	-3.83768	0.000124202	0.000875125	0.157039
ENSMUSG00000042331.13	chr11	61956763	62223013	protein_coding	Specc1	4715	5163	6046	5429	9008	5992.01	0.479493	0.124968	3.83692	0.00012459	0.00087741	1.39425
ENSMUSG00000050022.16	chr5	140724127	140761439	protein_coding	Amz1	361	424	569	488	978	551.096	0.786613	0.205029	3.8366	0.000124748	0.000878082	1.72502
ENSMUSG00000038936.13	chr1	179668210	179687189	protein_coding	Sccpdh	1016	1248	1385	1296	1936	1362.47	0.46916	0.122321	3.83549	0.000125314	0.000881619	1.3843
ENSMUSG00000022897.15	chr16	94570010	94695517	protein_coding	Dyrk1a	2112	2495	2646	2544	3767	2685.15	0.398018	0.103781	3.83517	0.000125478	0.000882327	1.3177
ENSMUSG00000037465.10	chr15	38291463	38300706	protein_coding	Klf10	1093	1281	1526	1343	2085	1451.67	0.500487	0.130527	3.83435	0.000125899	0.000884842	1.41469
ENSMUSG00000022429.11	chr15	79561497	79605109	protein_coding	Dmc1	0	2	20	33	22	15.86	4.72864	1.23329	3.83416	0.000125994	0.00088507	26.5132
ENSMUSG00000017707.9	chr2	163623272	163645131	protein_coding	Serinc3	32466	36796	24016	22779	32963	29495.6	-0.355714	0.092791	-3.8335	0.000126334	0.000887008	0.781483
ENSMUSG00000018672.15	chr11	96849870	96861203	protein_coding	Copz2	1795	2267	3110	2324	4319	2724.4	0.697145	0.181917	3.83222	0.000126993	0.000891187	1.62129
ENSMUSG00000022756.17	chr16	17572018	17583214	protein_coding	Slc7a4	33	53	104	80	130	79.4361	1.32002	0.344482	3.8319	0.000127156	0.000891883	2.4967
ENSMUSG00000042357.2	chr4	127354809	127358181	protein_coding	Gjb5	13	3	41	34	81	33.331	2.64515	0.690397	3.83134	0.000127448	0.00089348	6.25559
ENSMUSG00000028413.13	chr4	40804602	40854005	protein_coding	B4galt1	6169	6439	6656	7569	10107	7323.84	0.383048	0.100037	3.82907	0.00012863	0.000901317	1.30409
ENSMUSG00000009585.18	chr15	79891659	79915906	protein_coding	Apobec3	1042	1116	682	600	929	864.238	-0.528853	0.138146	-3.82822	0.000129075	0.000903982	0.693106
ENSMUSG00000044626.13	chr16	21953817	21995663	protein_coding	Liph	8	12	32	49	46	29.5678	2.12911	0.556195	3.82799	0.000129195	0.000904365	4.37447
ENSMUSG00000008999.7	chr2	172868012	172940321	protein_coding	Bmp7	3	0	17	34	28	16.6065	4.15108	1.08518	3.82525	0.000130639	0.000914017	17.7663
ENSMUSG00000037731.5	chr4	132781843	132796387	protein_coding	Themis2	2479	2637	1566	1645	2475	2130.51	-0.420192	0.109857	-3.8249	0.000130823	0.00091484	0.747325
ENSMUSG00000031732.12	chr8	109868542	109944671	protein_coding	Phlpp2	756	774	448	443	678	611.919	-0.534884	0.139869	-3.82418	0.000131211	0.000917094	0.690214
ENSMUSG00000045294.11	chr5	28071363	28078662	protein_coding	Insig1	5817	6537	4091	3867	5951	5185.04	-0.395318	0.103425	-3.82226	0.000132236	0.000923799	0.760322
ENSMUSG00000047539.9	chr1	182313102	182341629	protein_coding	Fbxo28	1644	1881	2549	1990	3466	2280.18	0.617058	0.161476	3.82136	0.000132716	0.00092654	1.53374
ENSMUSG00000029298.15	chr5	105077630	105139539	protein_coding	Gbp9	674	805	379	477	602	579.925	-0.580394	0.151885	-3.82128	0.000132761	0.00092654	0.668781
[truncated: 12,708 more rows]

## Sheet: Day7_vs_Day0_min5_fdr0_sig
	Feature_chr	Feature_start	Feature_end	Feature_gene_biotype	Feature_gene_name	Day0_A	Day0_B	Day7_A	Day7_B	Day7_C	baseMean	log2FoldChange	lfcSE	stat	pvalue	padj	FoldChange
ENSMUSG00000020303.2	chr11	31357307	31370074	protein_coding	Stc2	75	88	2772	2810	3623	1879.97	5.26876	0.15989	32.9524	3.91e-238	5.46e-234	38.5527
ENSMUSG00000037736.20	chr5	66745827	67057158	protein_coding	Limch1	5367	5990	369	349	470	2465.95	-3.81094	0.115784	-32.9144	1.37e-237	9.55e-234	0.0712511
ENSMUSG00000030218.2	chr6	136872435	136875823	protein_coding	Mgp	6129	6954	871	911	1290	3176.07	-2.65332	0.0939593	-28.239	1.94e-175	9.03e-172	0.158954
ENSMUSG00000031722.10	chr8	109575128	109579172	protein_coding	Hp	12788	14683	738	589	1030	5850.78	-4.11053	0.149119	-27.5655	2.88e-167	1.01e-163	0.0578904
ENSMUSG00000029307.7	chr5	104202613	104214102	protein_coding	Dmp1	241	314	41184	23252	54384	23553.1	7.17169	0.263142	27.2541	1.49e-163	4.15e-160	144.176
ENSMUSG00000058806.15	chr10	61838236	61979108	protein_coding	Col13a1	36	33	3047	2631	3379	1846.38	6.49332	0.23912	27.155	2.21e-162	5.13e-159	90.0918
ENSMUSG00000026185.8	chr1	72857932	72874884	protein_coding	Igfbp5	55720	59180	5040	6233	7556	26333.2	-3.1685	0.118646	-26.7054	4.07e-157	8.11e-154	0.111221
ENSMUSG00000031283.16	chrX	143285674	143394262	protein_coding	Chrdl1	1583	1756	43	36	69	684.046	-5.0663	0.191811	-26.413	9.71e-154	1.69e-150	0.0298464
ENSMUSG00000051043.16	chr11	114851152	114872617	protein_coding	Gprc5c	605	677	7769	7442	8909	5134.4	3.6944	0.14116	26.1717	5.59e-151	8.66e-148	12.9457
ENSMUSG00000029287.14	chr5	107106570	107289629	protein_coding	Tgfbr3	2834	3341	307	350	472	1433.85	-3.01237	0.118619	-25.3954	2.84e-142	3.96e-139	0.123933
ENSMUSG00000032744.4	chr4	123233556	123249875	protein_coding	Heyl	2596	2886	209	172	249	1201.93	-3.6746	0.149454	-24.5868	1.75e-133	2.22e-130	0.0783132
ENSMUSG00000068748.7	chr6	22875502	23052916	protein_coding	Ptprz1	499	550	15952	14771	14724	9544.69	4.9188	0.203953	24.1174	1.64e-128	1.91e-125	30.2487
ENSMUSG00000019966.18	chr10	100015630	100100416	protein_coding	Kitl	8721	9248	1320	1225	1836	4402.31	-2.60062	0.108418	-23.9869	3.81e-127	4.08e-124	0.164868
ENSMUSG00000022875.18	chr16	23057865	23082078	protein_coding	Kng1	1254	1494	61	50	86	577.005	-4.36469	0.183308	-23.8107	2.59e-125	2.58e-122	0.0485396
ENSMUSG00000057457.11	chrX	157162075	157415312	protein_coding	Phex	196	180	5196	4057	5258	3023.17	4.72983	0.207209	22.8264	2.51e-115	2.33e-112	26.5351
ENSMUSG00000056071.12	chr3	90692632	90695721	protein_coding	S100a9	1272	1312	26	15	20	520.533	-5.95443	0.264396	-22.5209	2.59e-112	2.26e-109	0.0161264
ENSMUSG00000031502.11	chr8	11198423	11312826	protein_coding	Col4a1	92046	99777	21989	23605	33113	53309.5	-1.85112	0.0829988	-22.303	3.46e-110	2.84e-107	0.277177
ENSMUSG00000012428.9	chr5	7960457	7982213	protein_coding	Steap4	945	1058	24	27	23	408.063	-5.3035	0.245936	-21.5645	3.87e-103	3e-100	0.0253213
ENSMUSG00000021186.9	chr12	101746565	101819055	protein_coding	Fbln5	19333	22821	4098	4198	5204	10971.7	-2.18835	0.107279	-20.3986	1.72e-92	1.26e-89	0.219403
ENSMUSG00000025185.14	chr19	42593982	42612813	protein_coding	Loxl4	409	531	10840	7268	11001	6075.76	4.41897	0.216861	20.377	2.68e-92	1.87e-89	21.3916
ENSMUSG00000029335.5	chr5	98854415	98884396	protein_coding	Bmp3	219	259	2664	2635	2879	1758.1	3.56649	0.176736	20.1798	1.47e-90	9.78e-88	11.8474
ENSMUSG00000026748.13	chr2	16356304	16755839	protein_coding	Plxdc2	10715	12223	3009	3147	4394	6597.76	-1.68194	0.0833699	-20.1745	1.64e-90	1.04e-87	0.311662
ENSMUSG00000026620.11	chr1	184896789	184999570	protein_coding	Mark1	2690	3086	504	483	734	1473.89	-2.31102	0.114754	-20.1389	3.37e-90	2.04e-87	0.201518
ENSMUSG00000042659.15	chr7	68736995	68749241	protein_coding	Arrdc4	3646	4039	642	563	809	1911.3	-2.48693	0.126621	-19.6407	6.94e-86	4.04e-83	0.178386
ENSMUSG00000007594.10	chr8	70083457	70090862	protein_coding	Hapln4	22	16	990	826	1181	610.014	5.74703	0.294036	19.5453	4.52e-85	2.52e-82	53.7067
ENSMUSG00000024330.17	chr17	34039437	34066685	protein_coding	Col11a2	394	558	34366	15919	35438	17376.4	5.9492	0.306119	19.4343	3.96e-84	2.13e-81	61.7856
ENSMUSG00000013584.5	chr9	71215789	71296243	protein_coding	Aldh1a2	6084	6907	413	607	592	2872.2	-3.55421	0.18403	-19.3132	4.16e-83	2.15e-80	0.0851287
ENSMUSG00000041608.8	chr9	120539818	120568327	protein_coding	Entpd3	75	95	1939	2184	1943	1279.2	4.64188	0.242948	19.1065	2.23e-81	1.11e-78	24.9659
ENSMUSG00000040181.14	chr1	162829561	162866610	protein_coding	Fmo1	905	1008	24	16	46	391.731	-5.06057	0.265253	-19.0783	3.83e-81	1.84e-78	0.0299652
ENSMUSG00000017493.12	chr11	99041244	99054392	protein_coding	Igfbp4	81006	95682	12324	14669	15738	43236.6	-2.58675	0.139353	-18.5626	6.45e-77	3e-74	0.166461
ENSMUSG00000079022.10	chr15	71795795	72034227	protein_coding	Col22a1	406	517	4994	4046	5156	3063.71	3.41316	0.184819	18.4676	3.76e-76	1.69e-73	10.6528
ENSMUSG00000024164.15	chr17	57203970	57228136	protein_coding	C3	1447	1720	208	179	293	755.027	-2.78271	0.151602	-18.3554	2.99e-75	1.3e-72	0.145318
ENSMUSG00000019278.5	chr8	123186242	123201812	protein_coding	Dpep1	2078	2224	256	335	401	1042.89	-2.6775	0.147101	-18.2018	5e-74	2.11e-71	0.156312
ENSMUSG00000028024.14	chr3	129269175	129332720	protein_coding	Enpep	700	838	38	52	73	333.117	-3.80567	0.210784	-18.0548	7.23e-73	2.97e-70	0.0715122
ENSMUSG00000026725.17	chr1	160085029	160153580	protein_coding	Tnn	1340	1526	28068	16594	36349	16590.6	4.24954	0.237476	17.8946	1.3e-71	5.18e-69	19.0212
ENSMUSG00000054136.6	chr15	89322720	89324731	protein_coding	Adm2	21	21	983	1177	1026	662.001	5.72268	0.321073	17.8236	4.63e-71	1.79e-68	52.808
ENSMUSG00000020805.14	chr11	72241989	72267222	protein_coding	Slc13a5	439	614	10727	6534	13638	6332.82	4.31485	0.242256	17.8111	5.79e-71	2.18e-68	19.9022
ENSMUSG00000031616.7	chr8	77663031	77724464	protein_coding	Ednra	2116	2344	326	322	371	1081.54	-2.67175	0.150188	-17.7893	8.55e-71	3.14e-68	0.156936
ENSMUSG00000026640.12	chr1	194618218	194816869	protein_coding	Plxna2	7506	7957	1418	1336	2219	4019.04	-2.21349	0.125487	-17.6392	1.23e-69	4.41e-67	0.215613
ENSMUSG00000032496.7	chr9	111019271	111042767	protein_coding	Ltf	756	734	8	5	6	297.348	-6.85239	0.389478	-17.5938	2.75e-69	9.59e-67	0.00865417
ENSMUSG00000108900.1	chr8	71520120	71525711	protein_coding	Ccdc194	7	11	1505	1039	1440	814.135	7.26088	0.415555	17.4727	2.31e-68	7.87e-66	153.371
ENSMUSG00000020262.15	chr10	77290726	77418270	protein_coding	Adarb1	2963	3202	565	660	781	1613.16	-2.17325	0.124427	-17.466	2.6e-68	8.64e-66	0.221711
ENSMUSG00000040280.10	chr10	127514967	127517154	protein_coding	Ndufa4l2	241	207	4549	2897	4895	2572.07	4.22632	0.242183	17.4509	3.39e-68	1.1e-65	18.7176
ENSMUSG00000034463.4	chr14	65919394	65953935	protein_coding	Scara3	4739	5401	944	858	1429	2626.39	-2.22142	0.127332	-17.4459	3.7e-68	1.17e-65	0.21443
ENSMUSG00000028197.4	chr3	145292472	145552011	protein_coding	Col24a1	125	130	2847	1725	3198	1606.55	4.3724	0.25146	17.3881	1.02e-67	3.15e-65	20.7121
ENSMUSG00000032261.16	chr9	83548327	83638801	protein_coding	Sh3bgrl2	660	749	2110	2305	2999	1758.57	1.83874	0.105973	17.3511	1.93e-67	5.87e-65	3.57699
ENSMUSG00000022015.8	chr14	78277445	78308043	protein_coding	Tnfsf11	675	729	60	62	94	318.402	-3.26794	0.18868	-17.32	3.32e-67	9.86e-65	0.103813
ENSMUSG00000042035.11	chr3	101377083	101463059	protein_coding	Igsf3	3967	4159	1012	1071	1419	2296.86	-1.77452	0.1025	-17.3124	3.79e-67	1.1e-64	0.292291
ENSMUSG00000051920.7	chr15	43020794	43170826	protein_coding	Rspo2	8433	9716	1724	2068	2886	4878.55	-2.01182	0.116455	-17.2755	7.2e-67	2.05e-64	0.24796
ENSMUSG00000019817.18	chr10	13060504	13131694	protein_coding	Plagl1	4636	5451	734	565	949	2423.37	-2.72562	0.158843	-17.1592	5.36e-66	1.5e-63	0.151184
ENSMUSG00000054256.11	chr5	115429599	115455698	protein_coding	Msi1	141	181	1259	1040	1566	837.07	3.03455	0.179113	16.9421	2.2e-64	6.02e-62	8.19391
ENSMUSG00000022037.15	chr14	65968483	65981547	protein_coding	Clu	2049	2292	131	199	289	972.325	-3.39465	0.201169	-16.8747	6.91e-64	1.85e-61	0.0950839
ENSMUSG00000046618.7	chr2	38931978	38963753	protein_coding	Olfml2a	6613	7157	769	972	940	3248.04	-2.89708	0.172085	-16.8352	1.35e-63	3.55e-61	0.134243
ENSMUSG00000040147.14	chrX	16709282	16817366	protein_coding	Maob	1644	1787	194	141	258	791.155	-3.09999	0.184258	-16.8242	1.62e-63	4.19e-61	0.11663
ENSMUSG00000010476.14	chr7	137193673	137314445	protein_coding	Ebf3	3178	3699	435	386	727	1650.48	-2.73319	0.163561	-16.7105	1.1e-62	2.79e-60	0.150393
ENSMUSG00000074486.2	chr3	88377736	88378699	protein_coding	Bglap2	253	331	3459	2995	3236	2099.9	3.53625	0.213052	16.5981	7.19e-62	1.79e-59	11.6016
ENSMUSG00000028019.9	chr3	81036416	81214040	protein_coding	Pdgfc	1468	1625	5338	4788	7057	4040.27	1.91544	0.116045	16.5061	3.32e-61	8.12e-59	3.7723
ENSMUSG00000026390.7	chr1	120474538	120505024	protein_coding	Marco	1165	1410	78	123	162	575.263	-3.39827	0.205968	-16.499	3.73e-61	8.97e-59	0.0948461
ENSMUSG00000029161.7	chr5	30933143	30945591	protein_coding	Cgref1	209	251	6660	3378	7347	3563.66	4.68467	0.284302	16.4778	5.3e-61	1.25e-58	25.7173
ENSMUSG00000031503.13	chr8	11312805	11449287	protein_coding	Col4a2	49018	54041	13138	15542	19825	29899.5	-1.64783	0.101362	-16.2569	2e-59	4.64e-57	0.31912
ENSMUSG00000042379.8	chr13	113209659	113218098	protein_coding	Esm1	4866	5949	990	1222	1637	2879.24	-2.05448	0.127465	-16.118	1.91e-58	4.36e-56	0.240736
ENSMUSG00000049791.4	chr7	89404355	89413134	protein_coding	Fzd4	1657	1844	355	415	523	945.112	-1.99562	0.125144	-15.9467	3.01e-57	6.76e-55	0.250759
ENSMUSG00000031661.12	chr8	88521354	88594884	protein_coding	Nkd1	837	1053	82	111	114	431.356	-3.16659	0.19926	-15.8918	7.22e-57	1.6e-54	0.111368
ENSMUSG00000033998.9	chr8	125995170	126030685	protein_coding	Kcnk1	13	19	1301	685	1366	679.22	6.16445	0.389587	15.823	2.16e-56	4.7e-54	71.7273
ENSMUSG00000026308.8	chr1	91351016	91362416	protein_coding	Klhl30	100	109	764	644	1102	538.083	3.01519	0.194508	15.5016	3.38e-54	7.26e-52	8.08466
ENSMUSG00000006342.15	chr10	75636706	75644008	protein_coding	Susd2	1418	1716	133	108	237	706.126	-3.30043	0.213373	-15.4679	5.72e-54	1.21e-51	0.101502
ENSMUSG00000050295.4	chr13	31806633	31812476	protein_coding	Foxc1	4071	4746	1085	1232	1482	2490.05	-1.76464	0.114173	-15.4558	6.9e-54	1.44e-51	0.294301
ENSMUSG00000017639.13	chr11	79591212	79698023	protein_coding	Rab11fip4	52	67	1386	815	1572	777.896	4.43407	0.28729	15.4341	9.65e-54	1.98e-51	21.6166
ENSMUSG00000025489.5	chr7	140948958	140950291	protein_coding	Ifitm5	28	47	694	515	903	434.764	4.26001	0.276687	15.3965	1.73e-53	3.49e-51	19.1598
ENSMUSG00000019102.10	chr11	61207537	61218421	protein_coding	Aldh3a1	651	772	46	36	35	302.873	-4.1304	0.269234	-15.3413	4.05e-53	8.07e-51	0.0570985
ENSMUSG00000074483.2	chr3	88383501	88384464	protein_coding	Bglap	274	332	4144	3166	3495	2342.68	3.64373	0.237548	15.3389	4.2e-53	8.26e-51	12.4989
ENSMUSG00000022816.11	chr16	37776873	37836514	protein_coding	Fstl1	59086	67089	16269	17142	26697	36599.4	-1.6447	0.107308	-15.327	5.05e-53	9.79e-51	0.319812
ENSMUSG00000003355.7	chr15	98724366	98728198	protein_coding	Fkbp11	363	289	2183	2113	2633	1526.91	2.85298	0.186271	15.3162	5.96e-53	1.14e-50	7.22491
ENSMUSG00000045871.5	chr14	110748580	110755149	protein_coding	Slitrk6	83	82	1035	730	1428	663.827	3.69806	0.24237	15.2579	1.46e-52	2.75e-50	12.9786
ENSMUSG00000061353.11	chr6	117168535	117181367	protein_coding	Cxcl12	111276	122934	5421	3425	10039	49580	-4.24666	0.2785	-15.2483	1.69e-52	3.14e-50	0.0526779
ENSMUSG00000042793.13	chr1	134983301	135105276	protein_coding	Lgr6	50	70	1454	884	1383	778.668	4.42527	0.291721	15.1695	5.63e-52	1.03e-49	21.4851
ENSMUSG00000028036.6	chr3	151796502	151837630	protein_coding	Ptgfr	1973	1997	109	61	171	847.143	-4.13702	0.275102	-15.0381	4.13e-51	7.44e-49	0.0568374
ENSMUSG00000044338.9	chr2	85136225	85139923	protein_coding	Aplnr	559	642	4	0	7	237.412	-7.3394	0.488069	-15.0376	4.16e-51	7.44e-49	0.00617475
ENSMUSG00000017969.13	chr2	167191805	167240604	protein_coding	Ptgis	1293	1636	9808	7412	10555	6185.77	2.70855	0.180244	15.0271	4.88e-51	8.62e-49	6.53664
ENSMUSG00000022878.5	chr16	23146536	23158028	protein_coding	Adipoq	472	458	4	4	8	186.246	-6.43335	0.429618	-14.9746	1.08e-50	1.88e-48	0.0115709
ENSMUSG00000032911.6	chr9	56865033	56899870	protein_coding	Cspg4	1353	1458	11655	7751	15137	7405.51	3.04952	0.204394	14.9198	2.45e-50	4.22e-48	8.27939
ENSMUSG00000070867.4	chr4	114406724	114615098	protein_coding	Trabd2b	1473	1553	209	190	354	741.975	-2.59077	0.173806	-14.906	3.01e-50	5.12e-48	0.165998
ENSMUSG00000026271.15	chr1	92950865	92986391	protein_coding	Gpr35	106	140	1563	1008	1920	942.454	3.63303	0.245859	14.7768	2.07e-49	3.47e-47	12.4065
ENSMUSG00000001510.8	chr11	95120119	95125296	protein_coding	Dlx3	87	102	1545	945	1587	859.73	3.88841	0.264566	14.6973	6.71e-49	1.11e-46	14.809
ENSMUSG00000068699.12	chr6	29433256	29461883	protein_coding	Flnc	788	761	2734	3222	3735	2253.72	2.09059	0.142553	14.6654	1.07e-48	1.76e-46	4.25923
ENSMUSG00000026994.9	chr2	66082766	66124994	protein_coding	Galnt3	501	630	3243	3376	3461	2277.62	2.63183	0.180417	14.5875	3.37e-48	5.47e-46	6.19812
ENSMUSG00000056498.13	chr3	84666192	84704575	protein_coding	Tmem154	307	317	1160	1476	1769	1003.26	2.25944	0.155114	14.5663	4.6e-48	7.38e-46	4.78805
ENSMUSG00000036832.5	chr3	146220963	146286186	protein_coding	Lpar3	44	50	807	594	757	458.841	3.9925	0.277671	14.3785	7.06e-47	1.12e-44	15.9171
ENSMUSG00000032702.16	chr19	25236975	25434496	protein_coding	Kank1	379	473	2354	2065	2517	1574.63	2.4934	0.173991	14.3306	1.41e-46	2.21e-44	5.63104
ENSMUSG00000043333.12	chr4	123787874	123829904	protein_coding	Rhbdl2	86	117	707	749	816	500.71	2.95275	0.208094	14.1895	1.06e-45	1.65e-43	7.74222
ENSMUSG00000021702.7	chr13	92751590	92794818	protein_coding	Thbs4	0	7	1041	1099	1102	663.4	8.33465	0.587933	14.1762	1.29e-45	1.97e-43	322.835
ENSMUSG00000038146.8	chr17	32120820	32166852	protein_coding	Notch3	7700	7703	1575	1266	2163	4024.17	-2.19368	0.1551	-14.1436	2.04e-45	3.1e-43	0.218594
ENSMUSG00000051669.6	chr16	5211823	5222299	protein_coding	AU021092	13	10	443	344	508	265.176	5.26284	0.373298	14.0983	3.89e-45	5.84e-43	38.395
ENSMUSG00000057098.14	chr11	44617317	45008091	protein_coding	Ebf1	3370	3709	1038	1167	1456	2122.44	-1.50686	0.106985	-14.0848	4.71e-45	6.99e-43	0.351876
ENSMUSG00000028031.6	chr3	132085292	132180304	protein_coding	Dkk2	36	32	357	454	500	277.231	3.71603	0.265227	14.0108	1.34e-44	1.97e-42	13.1413
ENSMUSG00000031520.6	chr8	54077606	54187096	protein_coding	Vegfc	1035	1245	69	104	75	497.321	-3.72178	0.265738	-14.0054	1.44e-44	2.1e-42	0.0757935
ENSMUSG00000026678.10	chr1	169655501	169695813	protein_coding	Rgs5	2878	3333	503	534	940	1603.03	-2.2381	0.16054	-13.9411	3.56e-44	5.13e-42	0.211966
ENSMUSG00000058571.11	chr14	116925315	117976544	protein_coding	Gpc6	4101	4067	1034	1175	1447	2340.36	-1.71862	0.123436	-13.9232	4.58e-44	6.52e-42	0.303838
ENSMUSG00000018126.15	chr15	79258195	79285537	protein_coding	Baiap2l2	8	6	820	459	884	436.704	6.71483	0.48266	13.9121	5.35e-44	7.53e-42	105.043
ENSMUSG00000019880.10	chr10	29452416	29535867	protein_coding	Rspo3	3164	3693	328	517	473	1609.85	-2.91871	0.211014	-13.8319	1.64e-43	2.28e-41	0.132245
ENSMUSG00000040037.13	chr3	156561794	157316445	protein_coding	Negr1	293	333	8	7	13	128.211	-5.04845	0.366478	-13.7756	3.57e-43	4.94e-41	0.030218
ENSMUSG00000029306.8	chr5	104299171	104311469	protein_coding	Ibsp	27535	35688	578707	272736	655030	312247	4.01733	0.293349	13.6947	1.09e-42	1.49e-40	16.1934
ENSMUSG00000021379.2	chr13	48261228	48266026	protein_coding	Id4	4357	4908	398	209	498	2035.33	-3.63901	0.265795	-13.691	1.15e-42	1.56e-40	0.080269
ENSMUSG00000044337.5	chr1	90203980	90216751	protein_coding	Ackr3	142	164	3065	1486	3694	1693.69	4.18305	0.307892	13.5861	4.84e-42	6.5e-40	18.1645
ENSMUSG00000044646.15	chr18	75820178	76148564	protein_coding	Zbtb7c	108	139	1203	1144	1105	758.323	3.29213	0.242783	13.56	6.92e-42	9.19e-40	9.79559
ENSMUSG00000027204.13	chr2	125300594	125507993	protein_coding	Fbn1	42044	40786	10076	11626	16683	23907.9	-1.68746	0.124678	-13.5345	9.78e-42	1.29e-39	0.310474
ENSMUSG00000048752.7	chr9	110857967	110864629	protein_coding	Prss50	6	11	339	337	405	221.693	5.45012	0.404945	13.4589	2.73e-41	3.56e-39	43.7168
ENSMUSG00000040447.15	chr11	72451638	72489904	protein_coding	Spns2	371	421	2814	1974	2968	1722.25	2.74991	0.204369	13.4556	2.85e-41	3.69e-39	6.72673
ENSMUSG00000060459.14	chr16	22985854	23029482	protein_coding	Kng2	961	957	44	91	98	423.567	-3.61397	0.268867	-13.4415	3.46e-41	4.42e-39	0.0816745
ENSMUSG00000026228.6	chr1	86099026	86111970	protein_coding	Htr2b	6	8	750	416	1260	471.421	6.83355	0.512591	13.3314	1.52e-40	1.93e-38	114.052
ENSMUSG00000033420.12	chr6	87133853	87335821	protein_coding	Antxr1	19973	22833	8732	9127	12592	14462.1	-1.05136	0.078942	-13.3181	1.82e-40	2.28e-38	0.482514
ENSMUSG00000041372.10	chr6	120203073	120294559	protein_coding	B4galnt3	6	14	436	477	430	279.779	5.55797	0.420593	13.2146	7.23e-40	9e-38	47.1103
ENSMUSG00000057880.12	chr16	8513429	8621568	protein_coding	Abat	816	885	164	132	198	433.009	-2.33964	0.177341	-13.1929	9.64e-40	1.19e-37	0.197559
ENSMUSG00000040606.13	chr4	142102390	142239401	protein_coding	Kazn	1731	2086	469	469	555	1048.89	-1.89487	0.144261	-13.135	2.08e-39	2.54e-37	0.268898
ENSMUSG00000030513.14	chr7	65861734	66050386	protein_coding	Pcsk6	1113	1292	14261	7647	15260	7924.99	3.39868	0.258913	13.1267	2.32e-39	2.81e-37	10.5464
ENSMUSG00000039167.12	chr3	151437887	151545086	protein_coding	Adgrl4	1665	1852	552	569	758	1065.85	-1.46149	0.111606	-13.0951	3.51e-39	4.23e-37	0.363117
ENSMUSG00000063296.5	chr15	94629232	95096098	protein_coding	Tmem117	23	15	488	390	454	280.115	4.59632	0.353892	12.9879	1.43e-38	1.71e-36	24.1897
ENSMUSG00000034771.15	chr10	81574561	81590845	protein_coding	Tle2	1754	2027	460	548	636	1071.21	-1.75158	0.134945	-12.98	1.59e-38	1.88e-36	0.296976
ENSMUSG00000020467.15	chr11	28853204	28926743	protein_coding	Efemp1	327	371	22	33	34	154.719	-3.52608	0.273871	-12.875	6.23e-38	7.3e-36	0.086805
ENSMUSG00000026259.14	chr1	87476834	87573870	protein_coding	Ngef	20	6	613	406	670	345.077	5.45171	0.424228	12.8509	8.5e-38	9.88e-36	43.7652
ENSMUSG00000028539.14	chr4	117926162	117929763	protein_coding	Artn	28	33	493	332	736	318.17	4.09521	0.31932	12.8248	1.19e-37	1.37e-35	17.0915
ENSMUSG00000028434.12	chr4	56991972	57143437	protein_coding	Epb41l4b	837	1090	206	216	291	518.695	-1.98755	0.155278	-12.8	1.64e-37	1.88e-35	0.252167
ENSMUSG00000019359.14	chrX	100729873	100738895	protein_coding	Gdpd2	270	300	3	6	7	114.961	-5.71871	0.446972	-12.7943	1.76e-37	2e-35	0.0189888
ENSMUSG00000048915.12	chr17	62604184	62881317	protein_coding	Efna5	1762	2105	458	455	753	1085.08	-1.78848	0.139899	-12.7841	2.01e-37	2.26e-35	0.289476
ENSMUSG00000021136.13	chr12	81026808	81186414	protein_coding	Smoc1	1312	1499	419	407	555	827.545	-1.58051	0.123639	-12.7832	2.03e-37	2.27e-35	0.334363
ENSMUSG00000027318.17	chr2	131050591	131063814	protein_coding	Adam33	160	189	599	738	907	516.656	2.12795	0.166825	12.7556	2.9e-37	3.21e-35	4.37095
ENSMUSG00000022094.15	chr14	70303469	70351425	protein_coding	Slc39a14	2582	2869	7088	6444	8818	5558.59	1.48479	0.116947	12.6962	6.2e-37	6.81e-35	2.79876
ENSMUSG00000021831.9	chr14	45283087	45318771	protein_coding	Ero1l	2809	3009	13232	10031	14591	8778.98	2.15578	0.170001	12.6809	7.54e-37	8.22e-35	4.45609
ENSMUSG00000033342.15	chr3	117485084	117689507	protein_coding	Plppr5	615	849	89	68	82	334.267	-3.14101	0.248058	-12.6624	9.56e-37	1.03e-34	0.113361
ENSMUSG00000031808.7	chr8	71568882	71587302	protein_coding	Slc27a1	1039	1066	2441	2717	4016	2227.89	1.54786	0.122361	12.65	1.12e-36	1.2e-34	2.92382
ENSMUSG00000052981.6	chr13	69702832	69739889	protein_coding	Ube2ql1	8	14	350	261	395	206.751	4.97141	0.393343	12.6389	1.29e-36	1.37e-34	31.372
ENSMUSG00000059901.12	chr10	61197112	61273438	protein_coding	Adamts14	304	297	1119	1217	1371	867.951	2.0785	0.164632	12.6252	1.53e-36	1.62e-34	4.22367
ENSMUSG00000030717.9	chr7	126623249	126630861	protein_coding	Nupr1	3479	4053	17117	17804	17325	12175.2	2.27329	0.182802	12.4358	1.67e-35	1.75e-33	4.83423
ENSMUSG00000001131.11	chrX	20870166	20874735	protein_coding	Timp1	3276	3399	16367	11576	21874	11189.1	2.32747	0.187713	12.3991	2.64e-35	2.75e-33	5.01926
ENSMUSG00000029570.5	chr5	140607320	140615545	protein_coding	Lfng	3118	3444	1157	1087	1604	2054.5	-1.3319	0.107482	-12.3919	2.89e-35	2.99e-33	0.397245
ENSMUSG00000026822.14	chr2	32384633	32388252	protein_coding	Lcn2	266	286	4	3	5	110.778	-6.08567	0.494679	-12.3023	8.81e-35	8.98e-33	0.0147241
ENSMUSG00000031548.7	chr8	23411502	23449632	protein_coding	Sfrp1	8518	9513	576	267	882	3870.92	-3.98601	0.324008	-12.3022	8.81e-35	8.98e-33	0.0631088
ENSMUSG00000003559.8	chr19	46707458	46741099	protein_coding	As3mt	208	280	740	799	1070	615.923	1.86434	0.151611	12.2969	9.41e-35	9.52e-33	3.64101
ENSMUSG00000040569.13	chr4	14502430	14621805	protein_coding	Slc26a7	1078	1436	209	152	209	606.301	-2.67311	0.217536	-12.2882	1.05e-34	1.05e-32	0.156788
ENSMUSG00000045333.15	chr8	87661810	87959595	protein_coding	Zfp423	810	947	199	227	318	491.733	-1.80437	0.146977	-12.2766	1.21e-34	1.21e-32	0.286305
ENSMUSG00000028270.12	chr3	142620602	142638008	protein_coding	Gbp2	1611	1930	424	498	723	1018.04	-1.67575	0.136555	-12.2715	1.29e-34	1.27e-32	0.313004
ENSMUSG00000039115.13	chr9	118606690	118901003	protein_coding	Itga9	7155	7880	2140	1793	3004	4326.56	-1.68435	0.137296	-12.268	1.35e-34	1.32e-32	0.311144
ENSMUSG00000016494.9	chr1	194938819	194961279	protein_coding	Cd34	1466	1706	514	531	706	971.765	-1.41254	0.115244	-12.257	1.54e-34	1.5e-32	0.375648
ENSMUSG00000030849.18	chr7	130162451	133123350	protein_coding	Fgfr2	8587	9930	1905	1333	2433	4756.3	-2.27001	0.185241	-12.2544	1.59e-34	1.54e-32	0.207328
ENSMUSG00000054435.16	chr6	48684549	48692060	protein_coding	Gimap4	732	834	189	204	282	441.343	-1.77593	0.145566	-12.2002	3.1e-34	2.98e-32	0.292005
ENSMUSG00000018459.15	chr2	165405028	165473230	protein_coding	Slc13a3	400	389	38	33	64	181.784	-3.12893	0.257256	-12.1627	4.91e-34	4.69e-32	0.114313
ENSMUSG00000001506.10	chr11	94936224	94953042	protein_coding	Col1a1	357334	412616	2266401	1456530	2691644	1.43183e+06	2.50096	0.205737	12.1561	5.33e-34	5.05e-32	5.6606
ENSMUSG00000017390.15	chr11	78322968	78327781	protein_coding	Aldoc	255	280	1338	1008	1946	951.501	2.42707	0.200291	12.1177	8.51e-34	8.02e-32	5.378
ENSMUSG00000035407.8	chr4	98754898	98817537	protein_coding	Kank4	1018	1200	31	11	65	454.41	-4.99901	0.412875	-12.1078	9.6e-34	8.99e-32	0.0312714
ENSMUSG00000022246.14	chr15	10568969	10714624	protein_coding	Rai14	11012	12263	4895	5073	6687	7899.83	-1.03837	0.0864984	-12.0045	3.36e-33	3.13e-31	0.486877
ENSMUSG00000035459.18	chr10	86841198	87008025	protein_coding	Stab2	568	571	68	69	62	265.098	-3.04872	0.25451	-11.9788	4.59e-33	4.24e-31	0.120849
ENSMUSG00000036853.5	chr3	146117450	146141806	protein_coding	Mcoln3	146	136	524	639	767	442.068	2.21429	0.185358	11.946	6.81e-33	6.25e-31	4.64053
ENSMUSG00000020264.5	chr11	55158470	55185077	protein_coding	Slc36a2	254	271	1343	1167	1351	890.289	2.3469	0.19753	11.8812	1.48e-32	1.35e-30	5.08728
ENSMUSG00000023224.12	chr2	84765387	84775444	protein_coding	Serping1	10905	12154	4190	3821	5920	7293.04	-1.29205	0.108911	-11.8633	1.84e-32	1.66e-30	0.40837
ENSMUSG00000043943.14	chr9	18321951	18402995	protein_coding	Naalad2	1213	1358	347	413	520	759.827	-1.56529	0.132059	-11.853	2.08e-32	1.87e-30	0.337909
ENSMUSG00000032373.15	chr9	66713686	66766845	protein_coding	Car12	7	8	10290	2547	12752	5002.7	10.1467	0.858493	11.8192	3.11e-32	2.78e-30	1133.59
ENSMUSG00000050105.5	chr4	134251110	134254106	protein_coding	Grrp1	18	26	335	305	325	206.075	3.93355	0.33305	11.8107	3.44e-32	3.06e-30	15.2797
ENSMUSG00000031871.9	chr8	104101625	104144511	protein_coding	Cdh5	7456	8364	2829	2562	3985	4966.86	-1.31938	0.111988	-11.7814	4.87e-32	4.3e-30	0.400708
ENSMUSG00000042284.10	chr13	114953096	115101964	protein_coding	Itga1	11062	11508	2110	1426	2878	5703.71	-2.39141	0.203041	-11.7779	5.07e-32	4.45e-30	0.190596
ENSMUSG00000001508.15	chr11	94962791	94976327	protein_coding	Sgca	12	11	312	232	315	178.923	4.68336	0.398953	11.7391	8.03e-32	7e-30	25.694
ENSMUSG00000020029.6	chr10	95547007	95564146	protein_coding	Nudt4	10602	11842	4959	5072	7037	7807.37	-0.95525	0.0816638	-11.6974	1.31e-31	1.14e-29	0.515752
ENSMUSG00000045287.6	chr11	75193783	75267769	protein_coding	Rtn4rl1	2183	2554	663	534	854	1337.18	-1.76562	0.15131	-11.6689	1.84e-31	1.58e-29	0.294099
ENSMUSG00000024140.10	chr17	86753700	86833410	protein_coding	Epas1	12335	13249	3073	3789	5624	7480.29	-1.61641	0.138756	-11.6493	2.31e-31	1.98e-29	0.326146
ENSMUSG00000032353.9	chr9	89699206	89705068	protein_coding	Tmed3	2388	2731	4491	4846	6337	4137.63	1.05826	0.0909941	11.63	2.9e-31	2.47e-29	2.08242
ENSMUSG00000037846.18	chr10	67979570	68059740	protein_coding	Rtkn2	36	40	891	403	1140	494.055	4.42175	0.380667	11.6158	3.43e-31	2.9e-29	21.4328
ENSMUSG00000040809.10	chr3	106147554	106167564	protein_coding	Chil3	472	597	19	2	15	216.165	-5.44072	0.468819	-11.6052	3.88e-31	3.26e-29	0.0230239
ENSMUSG00000033307.7	chr10	75859353	75860240	protein_coding	Mif	3428	3571	6632	7637	9764	6176	1.2184	0.104998	11.6041	3.93e-31	3.28e-29	2.32688
ENSMUSG00000016763.15	chr15	83604999	83725021	protein_coding	Scube1	14	19	604	287	570	301.673	4.93027	0.425197	11.5952	4.36e-31	3.62e-29	30.49
ENSMUSG00000037206.15	chr9	58156268	58204306	protein_coding	Islr	11710	13398	3268	2478	4335	6924.81	-1.88105	0.162341	-11.587	4.8e-31	3.96e-29	0.271487
ENSMUSG00000041577.5	chr1	133910304	133921414	protein_coding	Prelp	4288	4977	627	335	734	2152.7	-3.01162	0.259925	-11.5865	4.82e-31	3.96e-29	0.123997
ENSMUSG00000008136.14	chr1	43123074	43196984	protein_coding	Fhl2	3080	3396	902	762	1324	1861.51	-1.68859	0.146237	-11.5469	7.65e-31	6.24e-29	0.31023
ENSMUSG00000050931.7	chr3	131318985	131491411	protein_coding	Sgms2	2772	3301	18287	11431	24489	11899.3	2.58637	0.224435	11.5239	9.99e-31	8.11e-29	6.00587
ENSMUSG00000033207.7	chr19	23302609	23448442	protein_coding	Mamdc2	781	812	3137	2644	5463	2504.95	2.22315	0.19429	11.4425	2.56e-30	2.07e-28	4.66913
ENSMUSG00000090210.7	chr3	96645584	96664519	protein_coding	Itga10	649	818	2448	2359	2728	1815.7	1.82885	0.159835	11.4421	2.58e-30	2.07e-28	3.55253
ENSMUSG00000048218.6	chr15	97244125	97247287	protein_coding	Amigo2	532	595	72	100	144	283.048	-2.41123	0.211349	-11.4088	3.78e-30	3.01e-28	0.187996
ENSMUSG00000048782.15	chr7	114743694	114850383	protein_coding	Insc	741	881	2997	2368	3406	2084.76	1.89099	0.165906	11.398	4.28e-30	3.39e-28	3.7089
ENSMUSG00000015354.8	chr9	95637601	95698096	protein_coding	Pcolce2	69	92	1423	643	1516	747.485	3.92429	0.345041	11.3734	5.67e-30	4.47e-28	15.182
ENSMUSG00000030246.11	chr6	142490249	142507957	protein_coding	Ldhb	1106	1299	379	369	549	728.938	-1.45302	0.128046	-11.3477	7.61e-30	5.97e-28	0.365255
ENSMUSG00000042834.15	chr18	33437019	33464029	protein_coding	Nrep	2294	2595	316	196	494	1154.65	-2.87161	0.253096	-11.3459	7.77e-30	6.06e-28	0.136634
ENSMUSG00000054690.17	chr3	137341067	137432185	protein_coding	Emcn	1194	1325	266	358	407	700.618	-1.84471	0.162774	-11.3329	9.02e-30	6.99e-28	0.278412
ENSMUSG00000025504.14	chr7	141338880	141363020	protein_coding	Eps8l2	28	23	302	223	411	195.615	3.62297	0.319771	11.3299	9.33e-30	7.19e-28	12.3204
ENSMUSG00000025130.11	chr11	120560298	120573253	protein_coding	P4hb	30287	34829	74815	67960	92060	59969.8	1.30243	0.115033	11.3222	1.02e-29	7.81e-28	2.46645
ENSMUSG00000028565.18	chr4	97772734	98118874	protein_coding	Nfia	1297	1328	356	392	580	778.837	-1.55686	0.137592	-11.315	1.11e-29	8.43e-28	0.33989
ENSMUSG00000031075.19	chr7	144588549	144751974	protein_coding	Ano1	328	322	1879	1276	2075	1179.95	2.45471	0.21721	11.3011	1.3e-29	9.83e-28	5.48202
ENSMUSG00000021390.6	chr13	49608046	49624501	protein_coding	Ogn	17392	20293	4784	3856	7230	10508.1	-1.82424	0.161674	-11.2835	1.58e-29	1.19e-27	0.28239
ENSMUSG00000026478.14	chr1	153218922	153332786	protein_coding	Lamc1	14946	15886	4765	5927	7304	9648.84	-1.33803	0.119871	-11.1622	6.24e-29	4.68e-27	0.395562
ENSMUSG00000029669.14	chr6	21771395	21852515	protein_coding	Tspan12	1316	1701	373	326	562	838.33	-1.82549	0.163642	-11.1554	6.74e-29	5.03e-27	0.282145
ENSMUSG00000032024.10	chr9	40685962	40785319	protein_coding	Clmp	2494	2948	644	768	775	1509.73	-1.84945	0.166176	-11.1295	9.01e-29	6.69e-27	0.277497
ENSMUSG00000034845.6	chr8	71497765	71511752	protein_coding	Plvap	1814	1847	506	427	723	1048.16	-1.71711	0.154497	-11.1142	1.07e-28	7.9e-27	0.304158
ENSMUSG00000031209.14	chrX	96455359	96574485	protein_coding	Heph	907	1023	258	226	290	534.947	-1.86263	0.168	-11.0871	1.45e-28	1.06e-26	0.274974
ENSMUSG00000021943.7	chr14	33923587	33937983	protein_coding	Gdf10	285	293	10	22	30	125.657	-3.8046	0.343249	-11.0841	1.5e-28	1.09e-26	0.0715652
ENSMUSG00000034258.4	chr12	85746539	85813585	protein_coding	Flvcr2	78	85	350	321	468	259.535	2.24559	0.202598	11.084	1.5e-28	1.09e-26	4.7423
ENSMUSG00000018819.10	chr7	142460809	142494867	protein_coding	Lsp1	691	730	1405	1579	2188	1306.75	1.29606	0.116957	11.0816	1.54e-28	1.11e-26	2.45558
ENSMUSG00000017417.14	chr11	97923238	97986444	protein_coding	Plxdc1	216	290	862	755	1269	669.96	1.94687	0.175977	11.0632	1.89e-28	1.36e-26	3.85538
ENSMUSG00000079355.5	chr9	104084157	104126933	protein_coding	Ackr4	5755	7532	1286	859	1732	3361.04	-2.34262	0.211754	-11.063	1.9e-28	1.36e-26	0.197152
ENSMUSG00000053062.16	chr16	84774123	84825928	protein_coding	Jam2	181	187	1569	903	1658	902.722	2.93618	0.265919	11.0416	2.41e-28	1.71e-26	7.65384
ENSMUSG00000003032.8	chr4	55527143	55532466	protein_coding	Klf4	1547	2040	6907	5519	7445	4721.5	1.93661	0.175524	11.0333	2.64e-28	1.87e-26	3.82806
ENSMUSG00000029661.16	chr6	4504814	4541544	protein_coding	Col1a2	313334	363664	1618050	1071140	1818839	1.03754e+06	2.1854	0.198212	11.0256	2.88e-28	2.03e-26	4.54852
ENSMUSG00000030577.14	chr7	30865402	30880342	protein_coding	Cd22	556	587	1318	1696	2179	1256.49	1.61598	0.146903	11.0003	3.81e-28	2.67e-26	3.06519
ENSMUSG00000039236.18	chr7	78913424	78920396	protein_coding	Isg20	287	294	905	969	1094	714.731	1.80863	0.16469	10.982	4.66e-28	3.25e-26	3.50309
ENSMUSG00000056174.8	chr4	126286793	126314330	protein_coding	Col8a2	2181	2748	783	738	935	1458.78	-1.54608	0.140806	-10.9802	4.76e-28	3.3e-26	0.342439
ENSMUSG00000030247.9	chr6	142564837	142571614	protein_coding	Kcnj8	423	645	70	79	115	259.838	-2.57321	0.234383	-10.9787	4.84e-28	3.34e-26	0.16803
ENSMUSG00000020627.10	chr12	5077472	5375682	protein_coding	Klhl29	333	339	46	54	61	164.596	-2.61684	0.239064	-10.9462	6.93e-28	4.76e-26	0.163024
ENSMUSG00000040283.14	chr11	49165585	49187159	protein_coding	Btnl9	450	517	53	53	41	220.124	-3.23354	0.295479	-10.9434	7.15e-28	4.89e-26	0.106318
ENSMUSG00000047945.6	chr4	129513581	129515985	protein_coding	Marcksl1	3073	3616	1117	1328	1663	2130.68	-1.25967	0.11531	-10.9241	8.84e-28	6.02e-26	0.417641
ENSMUSG00000037762.6	chr10	70245100	70285968	protein_coding	Slc16a9	204	229	638	630	801	501.253	1.70737	0.156554	10.9059	1.08e-27	7.31e-26	3.26565
ENSMUSG00000026825.17	chr2	32308471	32353338	protein_coding	Dnm1	71	68	362	434	445	279.061	2.61576	0.239981	10.8999	1.15e-27	7.78e-26	6.12948
ENSMUSG00000067586.4	chr13	51408639	51422797	protein_coding	S1pr3	3240	3622	869	648	1196	1883.19	-1.90888	0.175534	-10.8747	1.52e-27	1.02e-25	0.2663
ENSMUSG00000022122.15	chr14	103814625	103844402	protein_coding	Ednrb	6751	6424	1589	2079	2345	3802.37	-1.6908	0.156263	-10.8202	2.76e-27	1.84e-25	0.309756
ENSMUSG00000045362.8	chr7	143607659	143628722	protein_coding	Tnfrsf26	565	589	1345	1314	2124	1171.43	1.47477	0.136485	10.8054	3.25e-27	2.16e-25	2.77939
ENSMUSG00000018906.14	chr11	54100095	54131665	protein_coding	P4ha2	4303	5263	19130	13445	23275	13028.1	1.99086	0.184417	10.7954	3.62e-27	2.39e-25	3.97473
ENSMUSG00000027276.7	chr2	137081456	137116644	protein_coding	Jag1	3726	4026	1265	1461	1672	2407.82	-1.36632	0.127034	-10.7556	5.58e-27	3.67e-25	0.387879
ENSMUSG00000032726.12	chr4	123312645	123343252	protein_coding	Bmp8a	196	290	1571	1024	1750	967.034	2.61944	0.24432	10.7213	8.08e-27	5.29e-25	6.14511
ENSMUSG00000030852.18	chr7	130577438	130764785	protein_coding	Tacc2	2876	3277	1008	1143	1679	1963.15	-1.25563	0.11735	-10.6999	1.02e-26	6.64e-25	0.418809
ENSMUSG00000041559.7	chr1	134037254	134048277	protein_coding	Fmod	12844	15840	36770	32856	42972	28325.4	1.43269	0.134269	10.6703	1.4e-26	9.1e-25	2.6995
ENSMUSG00000089774.2	chr16	92058322	92087473	protein_coding	Slc5a3	4363	4738	963	928	1809	2506.31	-1.89468	0.177993	-10.6447	1.85e-26	1.19e-24	0.268933
ENSMUSG00000037656.9	chr8	22476788	22569612	protein_coding	Slc20a2	5331	6187	1254	900	1866	3046.74	-2.09808	0.197648	-10.6152	2.53e-26	1.63e-24	0.233569
ENSMUSG00000025855.13	chr5	139017306	139150001	protein_coding	Prkar1b	169	235	661	622	842	505.229	1.8493	0.174227	10.6143	2.56e-26	1.64e-24	3.60326
ENSMUSG00000060131.11	chr2	126320973	126500674	protein_coding	Atp8b4	527	587	1096	1269	1702	1027.59	1.30408	0.123062	10.597	3.08e-26	1.96e-24	2.46927
ENSMUSG00000070873.5	chr7	4237754	4243463	protein_coding	Lilra5	27	34	232	326	311	187.983	3.29528	0.311285	10.586	3.46e-26	2.19e-24	9.81696
ENSMUSG00000057604.9	chr6	112273758	112330425	protein_coding	Lmcd1	1634	1970	427	312	590	968.292	-2.00715	0.189921	-10.5683	4.18e-26	2.64e-24	0.248765
ENSMUSG00000063430.9	chr5	113490333	113589725	protein_coding	Wscd2	22	29	522	266	470	265.453	4.09327	0.388016	10.5492	5.12e-26	3.22e-24	17.0686
ENSMUSG00000040329.14	chr3	7569994	7613760	protein_coding	Il7	482	575	102	110	112	272.948	-2.24156	0.213525	-10.4979	8.83e-26	5.53e-24	0.211458
ENSMUSG00000038156.16	chr7	113765998	114043370	protein_coding	Spon1	249	324	20	35	37	130.233	-3.19343	0.304608	-10.4838	1.03e-25	6.39e-24	0.109315
ENSMUSG00000030170.14	chr6	119432531	119544347	protein_coding	Wnt5b	109	104	492	396	599	340.105	2.24516	0.214873	10.4488	1.48e-25	9.2e-24	4.74089
ENSMUSG00000031997.9	chr9	8544142	8680741	protein_coding	Trpc6	1360	1577	512	489	628	903.461	-1.39787	0.133841	-10.4443	1.56e-25	9.61e-24	0.379488
ENSMUSG00000055368.14	chr8	92960079	93001667	protein_coding	Slc6a2	6	3	456	204	459	226.502	6.39804	0.612797	10.4407	1.62e-25	9.93e-24	84.3337
ENSMUSG00000020357.3	chr11	49609263	49652739	protein_coding	Flt4	911	905	233	185	306	501.604	-1.89364	0.181479	-10.4345	1.73e-25	1.06e-23	0.269127
ENSMUSG00000050914.16	chr8	45996902	46005707	protein_coding	Ankrd37	68	93	358	312	474	259.758	2.2744	0.218218	10.4226	1.95e-25	1.19e-23	4.83796
ENSMUSG00000045382.6	chr1	128588199	128592293	protein_coding	Cxcr4	1683	1910	3136	3087	4547	2846.82	1.02004	0.0978959	10.4197	2.02e-25	1.22e-23	2.02798
ENSMUSG00000028965.13	chr4	150914562	150946102	protein_coding	Tnfrsf9	45	55	261	243	328	186.669	2.50644	0.240562	10.4191	2.03e-25	1.23e-23	5.68218
ENSMUSG00000060548.13	chr14	60963875	61046490	protein_coding	Tnfrsf19	2831	3177	785	547	875	1622.06	-1.99402	0.191519	-10.4116	2.19e-25	1.32e-23	0.251038
ENSMUSG00000046727.13	chr18	36342520	36403097	protein_coding	Cystm1	42	41	294	276	311	195.673	2.87077	0.276107	10.3973	2.55e-25	1.53e-23	7.31458
ENSMUSG00000071068.7	chr17	48299498	48312533	protein_coding	Treml2	98	82	334	379	526	281.632	2.20927	0.21285	10.3795	3.07e-25	1.83e-23	4.62443
ENSMUSG00000037624.15	chr1	189207930	189402273	protein_coding	Kcnk2	1169	1516	229	163	366	672.408	-2.40599	0.231929	-10.3739	3.26e-25	1.94e-23	0.188679
ENSMUSG00000031698.14	chr8	85324303	85386345	protein_coding	Mylk3	278	330	51	49	65	152.171	-2.43448	0.235192	-10.351	4.14e-25	2.45e-23	0.18499
ENSMUSG00000049555.10	chr9	110865711	110880113	protein_coding	Tmie	283	330	1010	861	1153	730.432	1.75939	0.170508	10.3185	5.81e-25	3.42e-23	3.38555
ENSMUSG00000060470.7	chr8	95017692	95045250	protein_coding	Adgrg3	343	418	71	80	108	200.438	-2.11413	0.205092	-10.3082	6.47e-25	3.79e-23	0.230985
ENSMUSG00000038587.10	chr10	4266380	4359470	protein_coding	Akap12	11901	13384	3339	3813	6267	7585.35	-1.50074	0.145825	-10.2914	7.71e-25	4.5e-23	0.353373
ENSMUSG00000027966.20	chr3	114030540	114220718	protein_coding	Col11a1	5409	6312	70796	28978	78395	37731.6	3.36311	0.326838	10.2898	7.83e-25	4.55e-23	10.2895
ENSMUSG00000039953.13	chr4	149586468	149648899	protein_coding	Clstn1	4715	5397	1418	1867	2140	3068.58	-1.45204	0.141373	-10.2709	9.53e-25	5.52e-23	0.365505
ENSMUSG00000039542.16	chr9	49502136	49798925	protein_coding	Ncam1	1228	1363	2173	2267	3248	2036.84	1.00397	0.0981043	10.2336	1.4e-24	8.08e-23	2.0055
ENSMUSG00000073555.1	chr18	60212080	60247820	protein_coding	Gm4951	368	493	66	86	111	220.198	-2.26914	0.222054	-10.2189	1.63e-24	9.37e-23	0.207453
ENSMUSG00000022261.6	chr15	32920723	33034935	protein_coding	Sdc2	19120	21782	8487	7557	11299	13476.8	-1.1394	0.111628	-10.2072	1.84e-24	1.05e-22	0.453947
ENSMUSG00000022203.7	chr14	54916535	54926126	protein_coding	Efs	277	386	1282	985	1578	898.439	1.98739	0.194938	10.195	2.09e-24	1.19e-22	3.96518
ENSMUSG00000037855.15	chr10	67886103	67912662	protein_coding	Zfp365	579	646	1885	1508	2237	1371.16	1.64945	0.161807	10.194	2.11e-24	1.2e-22	3.13715
ENSMUSG00000074577.9	chr2	167980164	168010618	protein_coding	Ripor3	5	2	347	202	350	182.883	6.4537	0.633226	10.1918	2.16e-24	1.22e-22	87.6513
ENSMUSG00000020256.14	chr10	83487450	83534140	protein_coding	Aldh1l2	1735	2168	7807	9263	7932	5901.36	2.16632	0.212558	10.1916	2.16e-24	1.22e-22	4.48876
ENSMUSG00000061451.13	chr19	5070859	5085531	protein_coding	Tmem151a	92	155	719	546	818	467.089	2.54107	0.249424	10.1877	2.25e-24	1.26e-22	5.8202
ENSMUSG00000033491.13	chr9	86743649	86758443	protein_coding	Prss35	777	881	4963	2862	6237	3112.65	2.51541	0.24726	10.1731	2.61e-24	1.46e-22	5.7176
ENSMUSG00000051910.13	chr7	115470872	116038796	protein_coding	Sox6	29	27	291	198	327	174.956	3.30982	0.327358	10.1107	4.95e-24	2.75e-22	9.91645
ENSMUSG00000022464.14	chr15	96994820	97055956	protein_coding	Slc38a4	27	29	306	194	409	190.693	3.44716	0.341591	10.0915	6.03e-24	3.34e-22	10.9068
ENSMUSG00000053863.3	chr5	104325329	104338611	protein_coding	Mepe	6	0	224	311	306	171.327	6.57861	0.652299	10.0853	6.42e-24	3.54e-22	95.5781
ENSMUSG00000032946.16	chr19	6399340	6415216	protein_coding	Rasgrp2	1109	1260	153	227	169	577.36	-2.62954	0.261386	-10.06	8.3e-24	4.56e-22	0.161595
ENSMUSG00000024232.2	chr18	3507923	3516404	protein_coding	Bambi	537	608	4452	2277	4873	2544.53	2.7845	0.2772	10.0451	9.66e-24	5.28e-22	6.88999
ENSMUSG00000062542.11	chr7	107370728	107548656	protein_coding	Syt9	205	242	21	28	36	104.394	-2.95702	0.29469	-10.0343	1.08e-23	5.87e-22	0.12878
ENSMUSG00000020717.19	chr11	106654217	106750628	protein_coding	Pecam1	3970	4458	1752	1593	2379	2794.5	-1.11854	0.111533	-10.0288	1.14e-23	6.18e-22	0.460559
ENSMUSG00000022337.7	chr15	43477229	43527763	protein_coding	Emc2	3556	3772	1483	1624	2273	2508.7	-1.01317	0.101116	-10.0199	1.25e-23	6.74e-22	0.495456
ENSMUSG00000032135.15	chr9	44134469	44142727	protein_coding	Mcam	5767	6629	2209	1940	3262	3895.84	-1.31251	0.131072	-10.0137	1.33e-23	7.15e-22	0.402619
ENSMUSG00000032355.16	chr9	77102081	77352969	protein_coding	Mlip	36	37	284	229	295	178.37	2.92878	0.292506	10.0127	1.34e-23	7.19e-22	7.61468
ENSMUSG00000006344.17	chr10	75589340	75617200	protein_coding	Ggt5	1279	1511	389	484	537	830.13	-1.53154	0.153151	-10.0002	1.52e-23	8.13e-22	0.345907
ENSMUSG00000029810.15	chr6	48833818	48841496	protein_coding	Tmem176b	4814	5767	2210	2197	3296	3600.38	-1.02209	0.102297	-9.99143	1.66e-23	8.85e-22	0.492401
ENSMUSG00000016024.9	chr2	158306493	158332852	protein_coding	Lbp	802	887	226	263	286	488.033	-1.66935	0.167321	-9.97695	1.92e-23	1.02e-21	0.314394
ENSMUSG00000021130.8	chr12	80518277	80630972	protein_coding	Galnt16	204	198	12	11	25	88.4066	-3.65542	0.367926	-9.9352	2.93e-23	1.55e-21	0.0793615
ENSMUSG00000004655.5	chr6	55336432	55348555	protein_coding	Aqp1	522	797	2503	3531	3180	2130.73	2.28414	0.229951	9.93318	2.99e-23	1.57e-21	4.87075
ENSMUSG00000033208.7	chr10	76253853	76261159	protein_coding	S100b	544	674	92	140	136	312.402	-2.2704	0.229506	-9.89255	4.48e-23	2.35e-21	0.207272
ENSMUSG00000028874.14	chr4	132974095	133001910	protein_coding	Fgr	407	414	48	46	101	199.028	-2.6734	0.271519	-9.84612	7.12e-23	3.72e-21	0.156756
ENSMUSG00000024593.15	chr18	57133090	57297467	protein_coding	Megf10	543	561	1261	1215	1579	1032.55	1.32471	0.13459	9.84253	7.38e-23	3.84e-21	2.50482
ENSMUSG00000033191.14	chr4	118471191	118490061	protein_coding	Tie1	1588	1877	619	527	801	1067.57	-1.38763	0.141035	-9.83891	7.65e-23	3.97e-21	0.382192
ENSMUSG00000028005.13	chr3	82032006	82074689	protein_coding	Gucy1b1	953	994	212	145	294	511.179	-2.15644	0.219379	-9.82976	8.38e-23	4.33e-21	0.224309
ENSMUSG00000048583.16	chr7	142650766	142666816	protein_coding	Igf2	231	251	21	9	27	105.813	-3.65367	0.371803	-9.8269	8.62e-23	4.44e-21	0.0794579
ENSMUSG00000000317.11	chr11	70224128	70229798	protein_coding	Bcl6b	861	1091	281	328	392	582.333	-1.51209	0.153964	-9.82108	9.14e-23	4.69e-21	0.350603
ENSMUSG00000064080.12	chr6	91212455	91272540	protein_coding	Fbln2	4434	4729	9504	13439	17083	9729.5	1.55482	0.158731	9.7953	1.18e-22	6.03e-21	2.93796
ENSMUSG00000024299.17	chr17	33524204	33553782	protein_coding	Adamts10	2597	3167	1211	1189	1667	1939.96	-1.05847	0.108131	-9.78882	1.26e-22	6.4e-21	0.48014
ENSMUSG00000022629.17	chr15	90933276	91049948	protein_coding	Kif21a	225	261	908	694	1039	626.572	1.89453	0.194267	9.75216	1.81e-22	9.16e-21	3.718
ENSMUSG00000009876.13	chr2	152754173	152765037	protein_coding	Cox4i2	105	119	1222	561	1460	686.243	3.28565	0.337012	9.74936	1.86e-22	9.38e-21	9.75166
ENSMUSG00000031250.8	chrX	133850980	133865577	protein_coding	Tnmd	183	191	12	18	24	84.1288	-3.36345	0.3457	-9.72938	2.26e-22	1.14e-20	0.0971631
ENSMUSG00000040258.6	chr10	127525473	127534559	protein_coding	Nxph4	87	97	502	344	666	335.794	2.46945	0.254434	9.70567	2.85e-22	1.43e-20	5.53832
ENSMUSG00000041642.18	chr1	136131389	136177998	protein_coding	Kif21b	2040	2059	3471	3624	5010	3219.92	0.99722	0.103077	9.67453	3.87e-22	1.93e-20	1.99615
ENSMUSG00000001946.14	chr9	37528078	37538319	protein_coding	Esam	1061	1235	404	457	594	740.253	-1.2161	0.125836	-9.66419	4.28e-22	2.13e-20	0.430445
ENSMUSG00000020312.12	chr10	79618051	79637918	protein_coding	Shc2	498	490	1981	1378	2359	1338.42	1.97161	0.204431	9.64437	5.19e-22	2.58e-20	3.92205
ENSMUSG00000006369.14	chr15	85205949	85286535	protein_coding	Fbln1	908	982	247	308	433	566.205	-1.50894	0.157151	-9.60187	7.85e-22	3.88e-20	0.351369
ENSMUSG00000026833.18	chr2	28192992	28230736	protein_coding	Olfm1	1578	1877	586	564	930	1086.81	-1.304	0.136546	-9.54985	1.3e-21	6.4e-20	0.405002
ENSMUSG00000041355.13	chr3	88575876	88588419	protein_coding	Ssr2	3482	3810	5865	5977	7886	5383.61	0.880662	0.0922435	9.54715	1.33e-21	6.55e-20	1.84122
ENSMUSG00000018593.13	chr11	55394500	55423183	protein_coding	Sparc	176443	207396	451955	394138	520293	350956	1.29035	0.135436	9.52736	1.61e-21	7.9e-20	2.44587
ENSMUSG00000032186.15	chr9	75565621	75611325	protein_coding	Tmod2	293	337	42	63	74	159.06	-2.37725	0.249605	-9.52404	1.67e-21	8.13e-20	0.192476
ENSMUSG00000022358.7	chr15	58175879	58214932	protein_coding	Fbxo32	1125	1190	2517	2352	4085	2216.54	1.36961	0.14429	9.49211	2.26e-21	1.1e-19	2.58401
ENSMUSG00000028463.14	chr4	43506966	43513729	protein_coding	Car9	93	149	516	447	605	362.946	2.16002	0.228247	9.46351	2.98e-21	1.44e-19	4.46921
ENSMUSG00000039349.5	chr1	184871926	184883218	protein_coding	C130074G19Rik	377	547	62	93	98	230.614	-2.41295	0.255197	-9.45524	3.22e-21	1.56e-19	0.187771
ENSMUSG00000006435.16	chr19	47178820	47259441	protein_coding	Neurl1a	42	41	583	265	631	311.654	3.592	0.380163	9.44859	3.43e-21	1.65e-19	12.0587
ENSMUSG00000024440.13	chr18	38267089	38284402	protein_coding	Pcdh12	666	698	202	168	272	395.815	-1.65263	0.174946	-9.44647	3.5e-21	1.68e-19	0.31806
ENSMUSG00000030494.13	chr7	35334170	35392289	protein_coding	Rhpn2	8	26	430	216	421	221.706	4.45116	0.471351	9.44341	3.61e-21	1.72e-19	21.8743
ENSMUSG00000013033.16	chr8	83900105	83941954	protein_coding	Adgrl1	1941	2174	817	756	1190	1355.33	-1.1417	0.121716	-9.38008	6.59e-21	3.14e-19	0.453225
ENSMUSG00000027560.4	chr2	170731807	170879769	protein_coding	Dok5	292	318	1077	1198	1127	816.14	1.95418	0.208481	9.3734	7.02e-21	3.33e-19	3.87494
ENSMUSG00000020902.12	chr11	68209364	68400823	protein_coding	Ntn1	1115	1346	338	440	561	747.703	-1.44005	0.153648	-9.37242	7.09e-21	3.35e-19	0.368555
ENSMUSG00000027499.12	chr3	7366669	7445366	protein_coding	Pkia	500	645	140	109	191	310.96	-1.9406	0.207294	-9.36156	7.86e-21	3.7e-19	0.260509
ENSMUSG00000028328.13	chr4	46038935	46116032	protein_coding	Tmod1	63	63	224	285	415	206.645	2.29407	0.245304	9.35193	8.61e-21	4.04e-19	4.90437
ENSMUSG00000023175.15	chr10	79704491	79711969	protein_coding	Bsg	14155	16462	32240	30715	37703	26341.9	1.17707	0.126236	9.32439	1.12e-20	5.23e-19	2.26117
ENSMUSG00000050390.12	chr4	129219578	129261404	protein_coding	C77080	1612	1747	2925	3088	4841	2800.5	1.11487	0.119668	9.31632	1.2e-20	5.62e-19	2.16575
ENSMUSG00000030256.11	chr6	145858243	145865558	protein_coding	Bhlhe41	1686	1879	3099	3299	5188	2983.3	1.12329	0.120711	9.30563	1.33e-20	6.19e-19	2.17843
ENSMUSG00000028111.4	chr3	95499256	95509362	protein_coding	Ctsk	4603	5471	8027	7904	11755	7475.4	0.895468	0.0962323	9.30528	1.34e-20	6.19e-19	1.86021
ENSMUSG00000005397.8	chr13	13437551	13512269	protein_coding	Nid1	12602	13742	4737	4726	7922	8590.16	-1.18098	0.126965	-9.30164	1.38e-20	6.39e-19	0.44105
ENSMUSG00000040289.8	chr3	8663359	8667256	protein_coding	Hey1	1249	1541	514	464	628	868.6	-1.34336	0.144493	-9.29706	1.44e-20	6.65e-19	0.394101
ENSMUSG00000075590.4	chr15	76085518	76091627	protein_coding	Nrbp2	504	634	1529	1551	1719	1197.06	1.54509	0.166551	9.27693	1.74e-20	8.01e-19	2.91821
ENSMUSG00000029304.14	chr5	104435118	104441050	protein_coding	Spp1	59107	61269	113171	101808	154312	97275.5	1.05258	0.113626	9.26351	1.98e-20	9.05e-19	2.07424
ENSMUSG00000057969.15	chr9	107597674	107609229	protein_coding	Sema3b	340	513	2088	1394	2210	1314.14	2.20533	0.2381	9.26219	2e-20	9.13e-19	4.61179
ENSMUSG00000022197.16	chr15	12359711	12739924	protein_coding	Pdzd2	223	233	861	649	953	586.264	1.88526	0.20372	9.25416	2.16e-20	9.81e-19	3.6942
ENSMUSG00000027962.14	chr3	116109949	116129688	protein_coding	Vcam1	2897	3117	592	935	961	1679.86	-1.8277	0.197723	-9.24374	2.38e-20	1.08e-18	0.281713
ENSMUSG00000032076.20	chr9	47530173	47858115	protein_coding	Cadm1	1694	2025	3538	3210	4757	3024.59	1.07237	0.116544	9.20147	3.53e-20	1.59e-18	2.10289
ENSMUSG00000015957.12	chr7	98835112	98855195	protein_coding	Wnt11	587	659	98	51	131	299.423	-2.73091	0.297436	-9.18149	4.25e-20	1.91e-18	0.150631
ENSMUSG00000024087.4	chr17	79701537	79715061	protein_coding	Cyp1b1	12343	13332	4795	4997	8060	8555.98	-1.10444	0.120396	-9.1734	4.58e-20	2.06e-18	0.465084
ENSMUSG00000074259.10	chr9	59680144	59718874	protein_coding	Gramd2	48	68	415	257	560	265.804	2.84103	0.311012	9.13477	6.55e-20	2.93e-18	7.16531
ENSMUSG00000021835.15	chr14	46383520	46390669	protein_coding	Bmp4	2889	3326	1375	1278	1751	2101.44	-1.04865	0.114893	-9.12714	7.03e-20	3.13e-18	0.483421
ENSMUSG00000008575.17	chr4	82290173	82705750	protein_coding	Nfib	3118	3214	1224	1389	1949	2149.87	-1.04395	0.114467	-9.1201	7.51e-20	3.33e-18	0.484999
ENSMUSG00000005686.17	chr7	110768206	110812405	protein_coding	Ampd3	1732	1895	2885	2861	4177	2686.46	0.887416	0.0973229	9.11827	7.63e-20	3.38e-18	1.84986
ENSMUSG00000031239.5	chrX	107397099	107403376	protein_coding	Itm2a	1537	1776	689	707	1033	1131.69	-1.01201	0.110994	-9.11765	7.68e-20	3.39e-18	0.495856
ENSMUSG00000020122.16	chr11	16752203	16918158	protein_coding	Egfr	1860	1960	429	381	800	1063.04	-1.84574	0.203009	-9.09192	9.73e-20	4.28e-18	0.278212
ENSMUSG00000010529.6	chr12	111484609	111485823	protein_coding	Gm266	4	8	240	117	275	128.091	5.16288	0.568206	9.08627	1.02e-19	4.5e-18	35.8245
ENSMUSG00000029816.10	chr6	49036546	49070929	protein_coding	Gpnmb	65608	72077	124709	139394	228396	123560	1.25237	0.137874	9.08347	1.05e-19	4.6e-18	2.38233
ENSMUSG00000020900.15	chr11	68691559	68816632	protein_coding	Myh10	4808	5236	1708	1447	2616	3108.72	-1.37784	0.151721	-9.08138	1.07e-19	4.67e-18	0.384796
ENSMUSG00000040852.6	chr17	84511895	84622138	protein_coding	Plekhh2	1242	1298	510	496	669	834.873	-1.15798	0.127686	-9.06897	1.2e-19	5.22e-18	0.44814
ENSMUSG00000047686.9	chrX	106837082	106840644	protein_coding	Rtl3	261	311	43	58	79	147.507	-2.23554	0.246819	-9.05741	1.34e-19	5.79e-18	0.212342
ENSMUSG00000055172.10	chr6	124512405	124523443	protein_coding	C1ra	1808	2047	562	741	807	1180.1	-1.41876	0.156834	-9.04622	1.48e-19	6.39e-18	0.374034
ENSMUSG00000025964.15	chr1	63445891	63596276	protein_coding	Adam23	1001	1133	261	159	272	557.844	-2.17172	0.240347	-9.03579	1.63e-19	7.01e-18	0.221945
ENSMUSG00000052957.8	chr13	60174405	60177365	protein_coding	Gas1	1668	1902	551	398	709	1029.7	-1.66944	0.185007	-9.02367	1.82e-19	7.81e-18	0.314375
ENSMUSG00000022864.14	chr16	78540338	78576708	protein_coding	D16Ertd472e	725	687	2035	1928	2197	1530.58	1.585	0.175725	9.01976	1.88e-19	8.07e-18	3.00008
ENSMUSG00000052837.6	chr8	84974484	84978718	protein_coding	Junb	1871	2063	3467	3206	4848	3065.79	0.986585	0.109602	9.00149	2.23e-19	9.5e-18	1.98149
ENSMUSG00000023913.17	chr17	43568098	43612201	protein_coding	Pla2g7	5467	6392	9150	10442	13029	8853.83	0.90636	0.100718	8.99899	2.28e-19	9.69e-18	1.87431
ENSMUSG00000032334.10	chr9	58287738	58313186	protein_coding	Loxl1	8273	9660	2816	2961	5099	5641.88	-1.30662	0.145335	-8.99039	2.46e-19	1.04e-17	0.404268
ENSMUSG00000021338.17	chr13	24012344	24280795	protein_coding	Carmil1	922	1022	3739	3971	3423	2678.59	2.00534	0.223346	8.97861	2.74e-19	1.16e-17	4.01482
ENSMUSG00000021990.16	chr14	60634001	60764556	protein_coding	Spata13	3018	3542	1283	1117	1840	2125.65	-1.19604	0.133321	-8.97114	2.93e-19	1.24e-17	0.436472
ENSMUSG00000037370.13	chr10	24637914	24712159	protein_coding	Enpp1	3173	3525	1613	1681	2279	2426.89	-0.824468	0.0920972	-8.95215	3.49e-19	1.46e-17	0.56469
ENSMUSG00000025189.9	chr19	43440436	43497210	protein_coding	Cnnm1	180	272	30	23	33	105.242	-2.93344	0.328059	-8.9418	3.83e-19	1.6e-17	0.130902
ENSMUSG00000020486.19	chr11	87566653	87590539	protein_coding	2023-09-04	400	474	105	131	159	250.073	-1.70204	0.190713	-8.92459	4.47e-19	1.87e-17	0.307351
ENSMUSG00000020654.15	chr12	4133103	4213525	protein_coding	Adcy3	2313	2589	4128	4482	5437	3786.09	0.969674	0.108738	8.91749	4.77e-19	1.99e-17	1.9584
ENSMUSG00000028327.14	chr4	45848664	45887008	protein_coding	Stra6l	199	214	582	653	1228	558.28	1.97418	0.221682	8.90548	5.32e-19	2.21e-17	3.92906
ENSMUSG00000030789.9	chr7	128129547	128150657	protein_coding	Itgax	2115	2322	7041	6073	14248	6140.67	2.01287	0.226282	8.89539	5.82e-19	2.41e-17	4.03583
ENSMUSG00000049687.5	chr15	82338942	82345743	protein_coding	Pheta2	78	123	341	330	465	266.006	1.94983	0.219516	8.88241	6.54e-19	2.7e-17	3.86329
ENSMUSG00000049871.14	chr16	3945007	3976632	protein_coding	Nlrc3	201	226	522	500	851	452.43	1.55542	0.175128	8.88162	6.59e-19	2.71e-17	2.9392
ENSMUSG00000035112.17	chr11	101260567	101277409	protein_coding	Wnk4	43	37	252	201	270	162.185	2.62836	0.295969	8.88052	6.66e-19	2.73e-17	6.18322
ENSMUSG00000030222.13	chr6	137054825	137170497	protein_coding	Rerg	269	346	1928	1022	2128	1135.67	2.49417	0.280932	8.87819	6.8e-19	2.78e-17	5.63404
ENSMUSG00000056271.13	chr9	57607085	57620774	protein_coding	Lman1l	7	6	119	106	214	88.0692	4.48366	0.505794	8.86459	7.68e-19	3.13e-17	22.3726
ENSMUSG00000028641.16	chr4	119232915	119248975	protein_coding	P3h1	3548	3967	9808	7719	11199	7258.95	1.38768	0.156586	8.86214	7.85e-19	3.19e-17	2.61658
ENSMUSG00000087651.3	chr10	83722865	83762762	protein_coding	1500009L16Rik	558	559	132	88	167	296.723	-2.09794	0.236789	-8.85996	8e-19	3.25e-17	0.233591
ENSMUSG00000042156.16	chr14	118875520	118925460	protein_coding	Dzip1	1018	1200	289	387	400	651.442	-1.58752	0.179239	-8.85699	8.22e-19	3.32e-17	0.332743
ENSMUSG00000038276.12	chr5	24413392	24417835	protein_coding	Asic3	65	51	339	241	439	225.573	2.55987	0.289237	8.85043	8.72e-19	3.52e-17	5.89656
ENSMUSG00000052921.13	chr11	68943155	68957480	protein_coding	Arhgef15	295	322	67	58	100	165.561	-2.02558	0.229	-8.84535	9.12e-19	3.67e-17	0.245606
ENSMUSG00000032528.5	chr9	121642716	121672954	protein_coding	Vipr1	134	162	348	402	529	312.778	1.55174	0.176071	8.81313	1.22e-18	4.87e-17	2.9317
ENSMUSG00000031570.17	chr8	25720037	25724887	protein_coding	Plpp5	1000	1133	2078	2173	2568	1794.48	1.13291	0.128551	8.81298	1.22e-18	4.87e-17	2.19301
ENSMUSG00000042684.8	chr1	153503015	153550045	protein_coding	Npl	413	414	772	866	1187	724.53	1.20432	0.136677	8.81142	1.24e-18	4.93e-17	2.30428
ENSMUSG00000039385.5	chr15	13028701	13173675	protein_coding	Cdh6	536	439	86	109	109	254.573	-2.23575	0.253827	-8.80815	1.27e-18	5.06e-17	0.212311
ENSMUSG00000039601.16	chr17	43801351	44039516	protein_coding	Rcan2	1093	1290	300	367	580	710.815	-1.51593	0.1722	-8.80333	1.33e-18	5.26e-17	0.34967
ENSMUSG00000026828.11	chr2	57997884	58045860	protein_coding	Galnt5	41	38	765	255	819	381.072	3.96891	0.451299	8.79441	1.44e-18	5.68e-17	15.6589
ENSMUSG00000043542.12	chr3	7503483	7553836	protein_coding	Zc2hc1a	1787	2002	844	908	1195	1332.16	-0.920394	0.104702	-8.79063	1.49e-18	5.86e-17	0.528365
ENSMUSG00000079055.10	chr12	81197915	81333180	protein_coding	Slc8a3	626	729	2902	1796	3251	1858.87	2.00059	0.22784	8.78067	1.63e-18	6.39e-17	4.00162
ENSMUSG00000030116.14	chr6	122505845	122529290	protein_coding	Mfap5	524	528	159	133	192	304.154	-1.6772	0.191766	-8.74609	2.21e-18	8.66e-17	0.312688
ENSMUSG00000000325.16	chr16	18348182	18407076	protein_coding	Arvcf	949	1122	379	344	554	658.71	-1.26324	0.144552	-8.73902	2.35e-18	9.19e-17	0.416607
ENSMUSG00000046169.10	chr13	104287835	104496695	protein_coding	Adamts6	252	238	557	561	772	474.19	1.3839	0.158432	8.73499	2.44e-18	9.5e-17	2.60973
ENSMUSG00000025813.14	chr7	81600481	81707527	protein_coding	Homer2	17	7	273	142	288	145.889	4.29953	0.492896	8.72298	2.71e-18	1.05e-16	19.6918
ENSMUSG00000042988.10	chr11	120653788	120661175	protein_coding	Notum	6	4	174	101	209	98.3133	5.02776	0.577483	8.70633	3.14e-18	1.22e-16	32.6217
ENSMUSG00000068735.14	chr2	93187548	93201759	protein_coding	Trp53i11	2234	2530	1052	943	1352	1604.27	-1.06418	0.12237	-8.69642	3.43e-18	1.32e-16	0.478243
ENSMUSG00000025701.12	chr6	116410077	116461178	protein_coding	Alox5	108	99	286	332	433	250.361	1.7776	0.204483	8.69315	3.53e-18	1.36e-16	3.42856
ENSMUSG00000032125.20	chr9	37401897	37415115	protein_coding	Robo4	1339	1424	538	575	848	931.226	-1.06524	0.122667	-8.68405	3.82e-18	1.47e-16	0.477892
ENSMUSG00000003038.15	chr4	133964738	133968650	protein_coding	Hmgn2	4147	4789	1724	1716	2829	2985.9	-1.08772	0.125342	-8.67803	4.03e-18	1.54e-16	0.470504
ENSMUSG00000003721.14	chr1	121304353	121332589	protein_coding	Insig2	1541	1749	4062	3177	5112	3112.73	1.35089	0.155804	8.67041	4.31e-18	1.65e-16	2.55069
ENSMUSG00000058486.11	chr6	34880426	34910876	protein_coding	Wdr91	1897	2211	3292	3276	5060	3107.75	0.932311	0.107667	8.65921	4.75e-18	1.81e-16	1.90833
ENSMUSG00000053965.10	chr3	122728947	122859374	protein_coding	Pde5a	1913	2126	747	891	1227	1360.29	-1.06404	0.122931	-8.65561	4.9e-18	1.86e-16	0.478291
ENSMUSG00000035165.14	chr7	100176502	100184869	protein_coding	Kcne3	415	466	125	142	187	263.289	-1.51717	0.175322	-8.65359	4.99e-18	1.89e-16	0.349371
ENSMUSG00000022871.13	chr16	22918334	22939778	protein_coding	Fetub	4	2	160	170	154	100.734	5.80885	0.672081	8.64308	5.47e-18	2.07e-16	56.058
ENSMUSG00000034868.9	chr17	70973133	70990890	protein_coding	Myl12b	341	351	89	88	129	196.925	-1.74328	0.201996	-8.63028	6.12e-18	2.31e-16	0.298689
ENSMUSG00000029084.5	chr5	43868553	43912375	protein_coding	Cd38	813	769	147	229	257	437.952	-1.88936	0.219118	-8.62254	6.55e-18	2.46e-16	0.269927
ENSMUSG00000030029.14	chr6	94604529	94700158	protein_coding	Lrig1	704	644	188	212	244	395.726	-1.62177	0.188118	-8.62103	6.64e-18	2.49e-16	0.324937
ENSMUSG00000039462.4	chr10	34389981	34397085	protein_coding	Col10a1	527	444	118	101	137	263.768	-2.00737	0.232965	-8.61664	6.89e-18	2.58e-16	0.248725
ENSMUSG00000052271.7	chr5	144190286	144194441	protein_coding	Bhlha15	1	4	195	170	172	111.482	6.23412	0.724517	8.60452	7.66e-18	2.86e-16	75.2762
ENSMUSG00000017057.9	chrX	36112110	36171259	protein_coding	Il13ra1	1100	1221	1865	1829	2666	1721.77	0.8912	0.10402	8.5676	1.06e-17	3.92e-16	1.85472
ENSMUSG00000023367.14	chr6	48840919	48847071	protein_coding	Tmem176a	3347	3943	1680	1573	2371	2546.96	-0.935699	0.109214	-8.56758	1.06e-17	3.92e-16	0.522789
ENSMUSG00000051727.14	chr7	97451323	97459557	protein_coding	Kctd14	20	24	151	143	172	102.968	2.86403	0.334481	8.56259	1.1e-17	4.08e-16	7.28045
ENSMUSG00000030770.15	chr7	112427505	112591692	protein_coding	Parva	7778	9081	4346	4385	6115	6265.09	-0.741543	0.0867842	-8.54468	1.29e-17	4.76e-16	0.598099
ENSMUSG00000037347.7	chrX	20059560	20097521	protein_coding	Chst7	388	488	127	123	154	252.685	-1.66155	0.19454	-8.54092	1.33e-17	4.9e-16	0.316099
ENSMUSG00000029407.10	chr5	92137938	92202798	protein_coding	Uso1	4588	5103	8212	8159	10323	7273.01	0.913645	0.107021	8.53708	1.38e-17	5.05e-16	1.8838
ENSMUSG00000030351.5	chr6	127887589	127953977	protein_coding	Tspan11	47	65	265	256	280	185.023	2.31079	0.271086	8.52417	1.54e-17	5.64e-16	4.96154
ENSMUSG00000049103.14	chr9	124101950	124113557	protein_coding	Ccr2	305	376	44	27	78	161.91	-2.78507	0.327609	-8.50121	1.88e-17	6.85e-16	0.145081
ENSMUSG00000080115.3	chr10	127031004	127041513	protein_coding	Eef1akmt3	37	45	183	163	244	133.83	2.28928	0.269413	8.49728	1.94e-17	7.07e-16	4.88811
ENSMUSG00000026043.18	chr1	45311538	45349706	protein_coding	Col3a1	85486	98231	37144	30803	52465	59877.2	-1.17755	0.138708	-8.48944	2.08e-17	7.54e-16	0.442102
ENSMUSG00000050751.14	chr8	124369049	124439658	protein_coding	Pgbd5	86	104	570	340	591	339.674	2.43804	0.287363	8.48416	2.17e-17	7.87e-16	5.41904
ENSMUSG00000046818.7	chr3	137621612	137628333	protein_coding	Ddit4l	613	667	1508	1230	2079	1207.75	1.34416	0.158445	8.48348	2.19e-17	7.9e-16	2.53883
ENSMUSG00000037852.8	chr8	64592542	64693054	protein_coding	Cpe	3320	4130	7810	7244	9085	6333.49	1.15808	0.136674	8.47337	2.38e-17	8.59e-16	2.23161
ENSMUSG00000034353.14	chr1	91179822	91225196	protein_coding	Ramp1	395	513	2187	1257	2582	1378	2.1742	0.257012	8.45953	2.68e-17	9.65e-16	4.51335
ENSMUSG00000020089.8	chr10	61648552	61674168	protein_coding	Ppa1	909	1065	2125	1804	2651	1705.35	1.18475	0.140333	8.44242	3.11e-17	1.11e-15	2.27323
ENSMUSG00000070436.12	chr7	99345376	99353239	protein_coding	Serpinh1	63843	74351	133472	115891	165321	110282	1.03506	0.122753	8.432	3.4e-17	1.22e-15	2.04919
ENSMUSG00000044017.16	chr5	129096750	129204599	protein_coding	Adgrd1	958	1159	3449	2434	3730	2352.91	1.64119	0.195064	8.41358	3.98e-17	1.42e-15	3.11923
ENSMUSG00000043631.8	chr13	49504810	49532789	protein_coding	Ecm2	489	547	113	91	195	280.906	-1.96436	0.234374	-8.38128	5.24e-17	1.86e-15	0.256254
ENSMUSG00000024907.7	chr19	3409915	3414544	protein_coding	Gal	19	25	737	173	686	328.013	4.63022	0.552627	8.37857	5.36e-17	1.9e-15	24.7649
ENSMUSG00000030671.9	chr7	114415281	114539251	protein_coding	Pde3b	555	544	1204	1378	1510	1043.74	1.34989	0.161526	8.35714	6.43e-17	2.28e-15	2.54894
ENSMUSG00000024654.8	chr19	9109868	9135636	protein_coding	Asrgl1	385	425	1123	914	1246	822.159	1.47544	0.176663	8.35174	6.73e-17	2.38e-15	2.78069
ENSMUSG00000024924.14	chr19	27216484	27254231	protein_coding	Vldlr	1789	2025	9717	5122	10852	5880.05	2.19401	0.263313	8.33234	7.93e-17	2.79e-15	4.57577
ENSMUSG00000042680.8	chr18	21127201	21300138	protein_coding	Garem1	136	163	565	476	558	384.707	1.891	0.227247	8.32132	8.7e-17	3.06e-15	3.70892
ENSMUSG00000056870.9	chr1	44551511	44796838	protein_coding	Gulp1	1232	1448	422	356	673	809.813	-1.46389	0.176029	-8.31614	9.09e-17	3.19e-15	0.362516
ENSMUSG00000026656.15	chr1	170958617	170976547	protein_coding	Fcgr2b	6758	6608	13139	16444	17595	12152	1.27013	0.152961	8.30364	1.01e-16	3.53e-15	2.41184
ENSMUSG00000069515.6	chr10	117287797	117292868	protein_coding	Lyz1	262	214	643	596	906	521.063	1.59757	0.192533	8.29762	1.06e-16	3.7e-15	3.02632
ENSMUSG00000040675.17	chr10	3973118	4167081	protein_coding	Mthfd1l	965	1228	2799	2161	3858	2176.7	1.44345	0.174472	8.27325	1.3e-16	4.54e-15	2.71971
ENSMUSG00000016386.15	chr2	106693269	106868356	protein_coding	Mpped2	297	297	35	47	29	140.068	-2.9364	0.356267	-8.24215	1.69e-16	5.87e-15	0.130633
ENSMUSG00000028967.10	chr4	150853919	150868892	protein_coding	Errfi1	4114	5005	1909	2040	3095	3176.56	-0.941897	0.114425	-8.23157	1.85e-16	6.4e-15	0.520548
ENSMUSG00000026981.15	chr2	24336853	24351494	protein_coding	Il1rn	9884	11092	1381	652	2440	4970.45	-2.84735	0.346843	-8.20934	2.22e-16	7.68e-15	0.138951
ENSMUSG00000028773.8	chr4	130308595	130315463	protein_coding	Fabp3	357	387	901	852	1019	707.6	1.35677	0.165483	8.19887	2.43e-16	8.36e-15	2.56112
ENSMUSG00000069763.3	chr11	90030348	90036508	protein_coding	Tmem100	120	170	10	12	22	65.0061	-3.29331	0.402839	-8.17527	2.95e-16	1.01e-14	0.102003
ENSMUSG00000060429.12	chr15	55636388	55906949	protein_coding	Sntb1	601	606	127	104	231	327.075	-1.98332	0.242616	-8.1747	2.97e-16	1.02e-14	0.252908
ENSMUSG00000041417.15	chr13	101680563	101768217	protein_coding	Pik3r1	7237	7882	3821	3913	5714	5639.47	-0.73596	0.0901025	-8.16803	3.13e-16	1.07e-14	0.600418
ENSMUSG00000046186.8	chr9	78615546	78716253	protein_coding	Cd109	1728	2022	8448	4740	9056	5199.2	2.01873	0.247411	8.15943	3.37e-16	1.15e-14	4.05227
ENSMUSG00000021256.5	chr12	86678700	86692091	protein_coding	Vash1	783	918	261	340	412	535.279	-1.30596	0.160436	-8.14005	3.95e-16	1.34e-14	0.404452
ENSMUSG00000023393.15	chr2	180725263	180742280	protein_coding	Slc17a9	218	199	500	506	648	414.533	1.43012	0.175746	8.13743	4.04e-16	1.37e-14	2.69469
ENSMUSG00000079056.12	chr2	127456498	127522094	protein_coding	Kcnip3	202	248	22	42	40	108.861	-2.66543	0.327685	-8.13412	4.15e-16	1.41e-14	0.157626
ENSMUSG00000005087.17	chr2	102811141	102901665	protein_coding	Cd44	4658	4759	6969	7249	10645	6786.02	0.829288	0.10197	8.13264	4.2e-16	1.42e-14	1.77681
ENSMUSG00000003380.11	chr7	24969752	24972754	protein_coding	Rabac1	2632	3119	4859	4647	6164	4273.59	0.897705	0.110426	8.12945	4.31e-16	1.45e-14	1.8631
ENSMUSG00000025780.7	chr2	10153571	10256529	protein_coding	Itih5	261	212	40	41	49	119.866	-2.42482	0.298409	-8.12582	4.44e-16	1.49e-14	0.186233
ENSMUSG00000049037.8	chr6	122921848	122934619	protein_coding	Clec4a1	1476	1802	525	649	668	1014.24	-1.36872	0.168603	-8.11802	4.74e-16	1.59e-14	0.387234
ENSMUSG00000027412.12	chr2	160880670	160906002	protein_coding	Lpin3	412	493	1082	1267	1275	913.832	1.46978	0.181056	8.11778	4.75e-16	1.59e-14	2.76979
ENSMUSG00000022032.14	chr14	65666403	65764826	protein_coding	Scara5	92	75	660	324	836	392.268	2.85943	0.352755	8.106	5.23e-16	1.75e-14	7.25731
ENSMUSG00000009281.6	chr6	48569696	48572789	protein_coding	Rarres2	208	178	10	17	6	83.3421	-4.0614	0.501469	-8.09901	5.54e-16	1.84e-14	0.0598959
ENSMUSG00000030255.13	chr6	145931641	145965223	protein_coding	Sspn	2268	2491	1173	1212	1621	1735.07	-0.806288	0.0996144	-8.09409	5.77e-16	1.91e-14	0.571851
ENSMUSG00000035104.14	chr6	82041043	82093099	protein_coding	Eva1a	687	858	231	163	300	439.954	-1.71557	0.211958	-8.0939	5.78e-16	1.91e-14	0.304482
ENSMUSG00000045930.3	chr12	58264720	58269290	protein_coding	Clec14a	235	247	44	55	77	129.477	-2.02472	0.250466	-8.08381	6.28e-16	2.08e-14	0.245752
ENSMUSG00000031700.11	chr8	85492576	85527560	protein_coding	Gpt2	697	779	2122	2019	2086	1564.26	1.55299	0.192147	8.08231	6.36e-16	2.1e-14	2.93425
ENSMUSG00000040732.20	chr16	95359169	95586593	protein_coding	Erg	751	818	304	323	461	524.157	-1.09388	0.13538	-8.08008	6.47e-16	2.13e-14	0.468501
ENSMUSG00000046324.12	chr19	29608214	29648415	protein_coding	Ermp1	2636	2702	1022	1128	1724	1813.77	-1.04132	0.129034	-8.07012	7.02e-16	2.31e-14	0.485884
ENSMUSG00000029270.10	chr5	107908053	107987085	protein_coding	Dipk1a	997	1298	382	356	612	714.012	-1.33616	0.165629	-8.06717	7.19e-16	2.36e-14	0.396074
ENSMUSG00000022053.13	chr14	67233292	67430918	protein_coding	Ebf2	226	251	40	51	76	126.371	-2.08888	0.259043	-8.06384	7.39e-16	2.42e-14	0.235063
ENSMUSG00000034177.15	chr11	87662722	87735539	protein_coding	Rnf43	26	31	168	128	259	120.125	2.70397	0.335372	8.06261	7.47e-16	2.43e-14	6.51594
ENSMUSG00000049719.14	chr9	110844506	110856522	protein_coding	Prss46	41	46	441	205	753	285.818	3.39378	0.42164	8.049	8.35e-16	2.71e-14	10.5107
ENSMUSG00000057182.15	chr2	65457118	65567627	protein_coding	Scn3a	10	13	103	100	210	84.3118	3.56779	0.443739	8.0403	8.96e-16	2.91e-14	11.858
ENSMUSG00000030103.11	chr6	108660629	108666925	protein_coding	Bhlhe40	2269	2610	5586	4426	8247	4558.24	1.32879	0.165541	8.02697	9.99e-16	3.23e-14	2.51192
ENSMUSG00000033501.5	chr16	22805203	22811577	protein_coding	Crygs	94	143	7	4	10	50.1896	-4.05557	0.505586	-8.02152	1.04e-15	3.37e-14	0.0601386
ENSMUSG00000015468.14	chr17	34564268	34588503	protein_coding	Notch4	1583	1734	783	745	1044	1165.45	-0.924755	0.115367	-8.01577	1.09e-15	3.53e-14	0.52677
ENSMUSG00000039208.15	chr11	121701544	121716306	protein_coding	Metrnl	2317	2800	4164	4881	5719	3968.23	0.981773	0.122971	7.98378	1.42e-15	4.56e-14	1.97489
ENSMUSG00000030835.6	chr7	46033698	46084212	protein_coding	Nomo1	4078	4718	7009	7264	8955	6398.3	0.85446	0.107174	7.97266	1.55e-15	4.98e-14	1.80808
ENSMUSG00000023951.17	chr17	46016993	46032369	protein_coding	Vegfa	6525	7584	16604	12726	20033	12654.7	1.25433	0.157681	7.95483	1.79e-15	5.74e-14	2.38556
ENSMUSG00000002799.6	chr12	112907819	112929776	protein_coding	Jag2	80	69	509	280	525	293.886	2.58369	0.325081	7.94782	1.9e-15	6.06e-14	5.99471
ENSMUSG00000014867.9	chr2	26920040	26933928	protein_coding	Surf4	12357	13971	19054	18860	25339	17834	0.710676	0.089586	7.93289	2.14e-15	6.82e-14	1.63657
ENSMUSG00000046470.5	chr2	181669836	181671640	protein_coding	Sox18	709	843	259	198	263	450.045	-1.64427	0.207291	-7.93221	2.15e-15	6.84e-14	0.319908
ENSMUSG00000041891.16	chr18	65980738	66022580	protein_coding	Lman1	7236	8336	12749	13449	16033	11566	0.895376	0.113137	7.91409	2.49e-15	7.89e-14	1.86009
ENSMUSG00000027322.11	chr2	131069220	131086765	protein_coding	Siglec1	3578	3938	6554	6262	10841	6125.6	1.07234	0.1355	7.91398	2.49e-15	7.89e-14	2.10285
ENSMUSG00000031737.11	chr8	92357625	92376286	protein_coding	Irx5	668	777	2192	1536	2470	1528.76	1.5524	0.196285	7.90889	2.6e-15	8.2e-14	2.93304
ENSMUSG00000073421.6	chr17	34257689	34269419	protein_coding	H2-Ab1	177	293	1322	723	1566	809.619	2.39236	0.303092	7.89317	2.95e-15	9.28e-14	5.25014
ENSMUSG00000041272.11	chr4	6686353	6991557	protein_coding	Tox	27	17	138	125	191	99.1831	2.79306	0.354153	7.88661	3.11e-15	9.76e-14	6.93099
ENSMUSG00000027536.6	chr3	10366907	10428856	protein_coding	Chmp4c	40	29	309	165	374	182.031	3.03953	0.385528	7.88407	3.17e-15	9.93e-14	8.22222
ENSMUSG00000044092.8	chr5	139405280	139415623	protein_coding	C130050O18Rik	52	56	293	223	273	182.436	2.33939	0.297041	7.87564	3.39e-15	1.06e-13	5.06087
ENSMUSG00000051682.15	chr17	48264295	48275360	protein_coding	Treml4	263	288	61	40	80	143.998	-2.1743	0.276152	-7.87356	3.45e-15	1.08e-13	0.22155
ENSMUSG00000029121.16	chr5	37241940	37292133	protein_coding	Crmp1	261	303	71	80	93	159.639	-1.75871	0.223385	-7.873	3.46e-15	1.08e-13	0.295512
ENSMUSG00000072812.4	chr12	112772194	112802657	protein_coding	Ahnak2	1480	1407	2907	2713	4821	2619.47	1.26561	0.160888	7.86644	3.65e-15	1.13e-13	2.4043
ENSMUSG00000028583.14	chr4	143267431	143299564	protein_coding	Pdpn	164	198	729	489	1208	542.484	2.1508	0.273541	7.8628	3.76e-15	1.16e-13	4.44073
ENSMUSG00000022305.13	chr15	39870589	39943994	protein_coding	Lrp12	3423	3805	4903	5500	7653	5004.36	0.754172	0.0960951	7.84818	4.22e-15	1.31e-13	1.68666
ENSMUSG00000024968.14	chr19	7267325	7275225	protein_coding	Rcor2	661	799	3670	1884	4161	2222.93	2.1764	0.277787	7.83479	4.7e-15	1.45e-13	4.52024
ENSMUSG00000038173.15	chr8	46986887	47096762	protein_coding	Enpp6	58	94	319	247	382	219.612	2.09814	0.268029	7.82802	4.96e-15	1.53e-13	4.28156
ENSMUSG00000057967.12	chr11	33117430	33147400	protein_coding	Fgf18	96	155	4	7	2	51.5132	-4.7753	0.610425	-7.82291	5.16e-15	1.59e-13	0.0365168
ENSMUSG00000062070.12	chrX	106187100	106203699	protein_coding	Pgk1	10621	12192	30597	21441	39212	22620.7	1.43643	0.183878	7.81184	5.64e-15	1.73e-13	2.7065
ENSMUSG00000026303.6	chr1	90915085	90951142	protein_coding	Mlph	67	66	220	204	278	167.099	1.84412	0.236098	7.8108	5.68e-15	1.74e-13	3.59033
ENSMUSG00000027068.6	chr2	69380445	69404533	protein_coding	Dhrs9	75	59	379	274	790	302.203	2.79586	0.358123	7.80698	5.86e-15	1.79e-13	6.94446
ENSMUSG00000021427.10	chr13	37966605	37994217	protein_coding	Ssr1	9693	10945	13790	14293	19116	13485.4	0.636966	0.0816927	7.79709	6.33e-15	1.93e-13	1.55505
ENSMUSG00000003955.8	chr16	36043761	36071594	protein_coding	Fam162a	1293	1550	3907	2798	5669	2993.92	1.54618	0.19834	7.79561	6.41e-15	1.95e-13	2.92044
ENSMUSG00000024912.6	chr19	5447547	5455946	protein_coding	Fosl1	31	41	139	143	227	114.48	2.25142	0.289297	7.78239	7.12e-15	2.16e-13	4.76153
ENSMUSG00000045165.6	chr7	127091359	127093986	protein_coding	AI467606	324	392	613	712	950	592.817	1.10685	0.142604	7.76169	8.38e-15	2.54e-13	2.15375
ENSMUSG00000017002.14	chr2	164354070	164389095	protein_coding	Slpi	133	124	604	366	835	406.069	2.22709	0.287527	7.74566	9.51e-15	2.87e-13	4.68188
ENSMUSG00000045725.5	chr6	54325835	54330201	protein_coding	Prr15	8	5	111	80	129	66.7954	4.06134	0.524542	7.74265	9.74e-15	2.93e-13	16.695
ENSMUSG00000035279.8	chr7	4925785	4944826	protein_coding	Ssc5d	836	898	189	301	306	500.227	-1.67748	0.216878	-7.73467	1.04e-14	3.12e-13	0.312628
ENSMUSG00000028226.15	chr4	17852893	18119145	protein_coding	Mmp16	238	235	870	575	1000	582.996	1.81102	0.234351	7.72781	1.09e-14	3.28e-13	3.50891
ENSMUSG00000028278.14	chr4	32983037	33022180	protein_coding	Rragd	743	762	1444	1870	1997	1366.32	1.26984	0.164472	7.7207	1.16e-14	3.46e-13	2.41135
ENSMUSG00000045092.8	chr3	115710433	115715072	protein_coding	S1pr1	8305	9151	4431	4106	6241	6365.87	-0.804691	0.104376	-7.70955	1.26e-14	3.77e-13	0.572485
ENSMUSG00000039680.10	chr16	92058270	92112227	protein_coding	Mrps6	1081	1401	302	454	528	740.276	-1.50816	0.196005	-7.69449	1.42e-14	4.23e-13	0.351561
ENSMUSG00000024027.8	chr17	30901817	30940791	protein_coding	Glp1r	6	7	216	86	171	99.1539	4.65798	0.606212	7.68374	1.55e-14	4.6e-13	25.2459
ENSMUSG00000053846.5	chr18	74939322	74961263	protein_coding	Lipg	82	108	5	3	4	39.5541	-4.52701	0.589253	-7.68262	1.56e-14	4.63e-13	0.0433745
ENSMUSG00000033855.15	chr17	88597684	88662586	protein_coding	Ston1	2844	3103	1084	998	1821	1932.53	-1.19248	0.155247	-7.68119	1.58e-14	4.67e-13	0.437549
ENSMUSG00000045312.12	chr13	94057796	94195409	protein_coding	Lhfpl2	6950	7606	16604	13373	27115	14030.4	1.38291	0.180073	7.67972	1.59e-14	4.71e-13	2.60794
ENSMUSG00000049404.7	chr3	67478972	67515523	protein_coding	Rarres1	101	132	443	328	468	296.122	1.87393	0.2445	7.66434	1.8e-14	5.3e-13	3.66529
ENSMUSG00000000693.10	chr6	83034173	83052562	protein_coding	Loxl3	3381	3888	8245	6301	11401	6565.67	1.26678	0.165647	7.64751	2.05e-14	6.03e-13	2.40625
ENSMUSG00000047907.11	chr2	169633013	170071816	protein_coding	Tshz2	597	630	125	191	164	338.737	-1.892	0.247863	-7.63325	2.29e-14	6.72e-13	0.269433
ENSMUSG00000062082.16	chr16	44811733	44839150	protein_coding	Cd200r4	362	404	706	933	1073	693.287	1.26859	0.166346	7.62617	2.42e-14	7.09e-13	2.40925
ENSMUSG00000026051.8	chr1	43730602	43742578	protein_coding	Ecrg4	176	233	19	33	20	94.7594	-3.02221	0.39667	-7.61895	2.56e-14	7.48e-13	0.123091
ENSMUSG00000049580.12	chr7	98350668	98361328	protein_coding	Tsku	677	653	1153	1142	1650	1047.72	1.00083	0.131366	7.61861	2.56e-14	7.48e-13	2.00115
ENSMUSG00000051242.1	chr18	37400855	37403909	protein_coding	Pcdhb9	223	215	42	47	72	118.006	-2.02071	0.265281	-7.61727	2.59e-14	7.55e-13	0.246436
ENSMUSG00000040026.8	chr7	46711998	46715700	protein_coding	Saa3	1183	1133	4	25	28	467.239	-5.95516	0.783066	-7.60492	2.85e-14	8.29e-13	0.0161183
ENSMUSG00000038319.14	chr5	24319589	24351604	protein_coding	Kcnh2	49	49	312	188	308	182.785	2.49897	0.328735	7.60178	2.92e-14	8.47e-13	5.65282
ENSMUSG00000067149.6	chr5	88519809	88527891	protein_coding	Jchain	85	120	3	0	3	41.1134	-5.65175	0.745159	-7.58463	3.33e-14	9.65e-13	0.0198909
ENSMUSG00000032363.15	chr9	90163069	90208071	protein_coding	Adamts7	803	894	311	308	511	555.409	-1.16259	0.153383	-7.57964	3.47e-14	1e-12	0.44671
ENSMUSG00000021388.14	chr13	49544443	49567565	protein_coding	Aspn	1175	1361	599	574	812	893.52	-0.910496	0.120133	-7.57905	3.48e-14	1e-12	0.532002
ENSMUSG00000029636.11	chr5	146384985	146473615	protein_coding	Wasf3	127	128	12	17	13	58.8025	-3.14352	0.415179	-7.57148	3.69e-14	1.06e-12	0.113164
ENSMUSG00000027333.18	chr2	131491496	131525922	protein_coding	Smox	1020	1284	2489	2089	2932	1961.75	1.16126	0.153426	7.56885	3.77e-14	1.08e-12	2.23653
ENSMUSG00000016995.17	chr2	164389393	164405160	protein_coding	Matn4	1080	1250	237	113	319	587.781	-2.38152	0.315309	-7.55299	4.25e-14	1.22e-12	0.191907
ENSMUSG00000027435.8	chr2	148436640	148443563	protein_coding	Cd93	21244	23216	10912	11811	17344	16662.4	-0.721441	0.0956908	-7.53929	4.73e-14	1.35e-12	0.606491
ENSMUSG00000033377.14	chr3	116918258	116968987	protein_coding	Palmd	580	628	54	130	143	301.48	-2.46389	0.32691	-7.53692	4.81e-14	1.37e-12	0.181257
ENSMUSG00000009687.14	chr7	31032722	31042481	protein_coding	Fxyd5	2786	3012	4048	4728	6609	4187.59	0.837078	0.111077	7.53599	4.85e-14	1.38e-12	1.78643
ENSMUSG00000036918.16	chr17	87282886	87381769	protein_coding	Ttc7	2936	2946	4925	4614	6419	4353.81	0.880966	0.116964	7.53197	5e-14	1.42e-12	1.84161
ENSMUSG00000063506.14	chr14	33214026	33369934	protein_coding	Arhgap22	257	297	539	513	830	480.687	1.19363	0.158588	7.52665	5.21e-14	1.48e-12	2.28728
ENSMUSG00000004709.14	chr1	171559193	171609746	protein_coding	Cd244a	177	181	464	438	526	359.614	1.45242	0.193049	7.5236	5.33e-14	1.51e-12	2.73667
ENSMUSG00000036181.2	chr13	23738808	23740367	protein_coding	H1f2	2376	2682	5492	4918	5921	4306.88	1.1558	0.153806	7.51469	5.7e-14	1.61e-12	2.22808
ENSMUSG00000037847.14	chr19	18631950	18652428	protein_coding	Nmrk1	756	884	336	364	442	550.874	-1.07156	0.142715	-7.50839	5.99e-14	1.69e-12	0.475805
ENSMUSG00000117406.1	chr17	24203848	24209531	protein_coding	Ntn3	40	32	150	150	195	113.636	2.22136	0.295985	7.50497	6.14e-14	1.73e-12	4.66333
ENSMUSG00000067235.14	chr17	35470089	35474563	protein_coding	H2-Q10	8	33	310	158	374	174.79	3.82473	0.509982	7.49973	6.4e-14	1.8e-12	14.1696
ENSMUSG00000027500.10	chr3	8509360	8561606	protein_coding	Stmn2	22	24	136	199	159	110.236	2.89913	0.386647	7.49813	6.47e-14	1.81e-12	7.45977
ENSMUSG00000056220.14	chr1	149829618	149961290	protein_coding	Pla2g4a	1361	1802	3425	4343	4189	3047.6	1.39157	0.186035	7.48015	7.42e-14	2.08e-12	2.62364
ENSMUSG00000056643.5	chr6	90308349	90325185	protein_coding	Chst13	34	60	384	191	436	219.638	2.87916	0.385416	7.47025	8e-14	2.23e-12	7.35719
ENSMUSG00000005125.13	chr15	66929318	66969640	protein_coding	Ndrg1	1889	2032	6762	4085	9100	4705.98	1.76924	0.237005	7.465	8.33e-14	2.32e-12	3.40874
ENSMUSG00000030605.15	chr7	79133768	79149060	protein_coding	Mfge8	18160	20255	36370	35638	68737	34920.9	1.27694	0.171093	7.46343	8.43e-14	2.34e-12	2.42325
ENSMUSG00000055799.13	chr6	72626378	72789254	protein_coding	Tcf7l1	850	958	390	426	540	626.182	-0.970179	0.130088	-7.45784	8.8e-14	2.44e-12	0.510443
ENSMUSG00000033170.14	chr15	78775138	78803042	protein_coding	Card10	329	401	107	77	107	201.883	-1.86504	0.25022	-7.45362	9.08e-14	2.51e-12	0.274515
ENSMUSG00000021782.14	chr14	24133953	24245920	protein_coding	Dlg5	6331	7045	3050	3548	4162	4786.5	-0.863996	0.115947	-7.45162	9.22e-14	2.55e-12	0.549429
ENSMUSG00000038843.18	chr19	17326141	17372844	protein_coding	Gcnt1	798	929	1889	1497	2657	1535.27	1.23818	0.166268	7.44688	9.56e-14	2.64e-12	2.359
ENSMUSG00000035566.7	chr14	84443563	84539002	protein_coding	Pcdh17	490	493	77	29	97	233.251	-2.85991	0.38445	-7.43897	1.01e-13	2.79e-12	0.137746
ENSMUSG00000033849.3	chr1	143640664	143654614	protein_coding	B3galt2	22	16	115	170	153	96.4942	2.9805	0.400784	7.43667	1.03e-13	2.84e-12	7.89259
ENSMUSG00000036533.9	chr17	79333727	79355091	protein_coding	Cdc42ep3	2120	2327	5093	3837	6905	4014.03	1.26312	0.169871	7.43577	1.04e-13	2.85e-12	2.40014
ENSMUSG00000044468.14	chr3	100451628	100489324	protein_coding	Tent5c	630	688	1540	1200	2260	1245.07	1.34667	0.181125	7.43504	1.05e-13	2.86e-12	2.54325
ENSMUSG00000041084.8	chr3	130695912	130709444	protein_coding	Ostc	3158	3625	4955	5331	6586	4718.69	0.765104	0.102928	7.4334	1.06e-13	2.89e-12	1.69949
ENSMUSG00000036596.6	chr5	35502218	35525698	protein_coding	Cpz	4	2	169	68	190	85.9932	5.57752	0.751723	7.41965	1.17e-13	3.2e-12	47.7532
ENSMUSG00000029710.15	chr5	137350109	137378669	protein_coding	Ephb4	1866	2063	736	948	1105	1329.29	-1.05025	0.14182	-7.40551	1.31e-13	3.55e-12	0.482884
ENSMUSG00000029716.13	chr5	137569840	137587481	protein_coding	Tfr2	861	981	398	437	548	638.314	-0.967453	0.130936	-7.38877	1.48e-13	4.02e-12	0.511408
ENSMUSG00000022126.6	chr14	103046977	103056573	protein_coding	Acod1	91	127	9	12	13	49.3195	-3.2276	0.437893	-7.37076	1.7e-13	4.6e-12	0.106757
ENSMUSG00000026921.19	chr2	26580014	26593120	protein_coding	Egfl7	850	1034	341	336	357	579.514	-1.39439	0.189482	-7.35897	1.85e-13	5.01e-12	0.380406
ENSMUSG00000060550.16	chr17	35439155	35443773	protein_coding	H2-Q7	1357	1503	3820	2787	4089	2721.69	1.36002	0.185601	7.32763	2.34e-13	6.32e-12	2.56689
ENSMUSG00000026768.10	chr2	12106632	12301922	protein_coding	Itga8	115	146	20	13	20	61.7326	-2.84462	0.388299	-7.32584	2.37e-13	6.39e-12	0.139215
ENSMUSG00000039168.15	chr15	31224314	31274341	protein_coding	Dap	5742	6327	10321	8952	13555	8924.44	0.884271	0.120722	7.32483	2.39e-13	6.43e-12	1.84583
ENSMUSG00000019989.8	chr10	24772406	24842823	protein_coding	Enpp3	175	195	34	45	52	98.7923	-2.05547	0.281021	-7.31427	2.59e-13	6.94e-12	0.240571
ENSMUSG00000008496.19	chr7	25087344	25179726	protein_coding	Pou2f2	1949	1959	864	980	1296	1394.76	-0.881178	0.120673	-7.30218	2.83e-13	7.58e-12	0.542924
ENSMUSG00000019558.14	chrX	73673150	73682502	protein_coding	Slc6a8	3338	3793	6509	5695	10277	5821.85	1.0773	0.147576	7.29999	2.88e-13	7.69e-12	2.11009
ENSMUSG00000026482.13	chr1	152516760	152766351	protein_coding	Rgl1	4066	4484	1765	2012	3050	3023.21	-0.902121	0.12378	-7.28809	3.14e-13	8.39e-12	0.535099
ENSMUSG00000074264.12	chr3	113555710	113606699	protein_coding	Amy1	223	345	40	56	39	138.323	-2.57953	0.354629	-7.2739	3.49e-13	9.3e-12	0.167295
ENSMUSG00000032035.16	chr9	32636221	32757820	protein_coding	Ets1	3137	3515	1428	1605	2410	2378.94	-0.863988	0.118836	-7.27043	3.58e-13	9.52e-12	0.549432
ENSMUSG00000034780.6	chr2	67565871	68122689	protein_coding	B3galt1	204	209	47	42	72	112.988	-1.93246	0.266059	-7.26327	3.78e-13	1e-11	0.261983
ENSMUSG00000019916.14	chr10	59323296	59373304	protein_coding	P4ha1	8957	10282	49920	22587	59562	29923.9	2.20929	0.304179	7.26313	3.78e-13	1e-11	4.62448
ENSMUSG00000025025.14	chr19	53310518	53375810	protein_coding	Mxi1	878	1025	2213	1662	2905	1721.25	1.27006	0.174892	7.26202	3.81e-13	1.01e-11	2.41172
ENSMUSG00000048376.6	chr13	95601803	95618487	protein_coding	F2r	1169	1435	452	593	706	859.1	-1.12748	0.155267	-7.26159	3.83e-13	1.01e-11	0.457713
ENSMUSG00000069662.5	chr10	37133375	37138920	protein_coding	Marcks	24756	28256	10609	13511	17752	18700.1	-0.907357	0.124973	-7.2604	3.86e-13	1.02e-11	0.533161
ENSMUSG00000027742.13	chr3	52981875	53017237	protein_coding	Cog6	1323	1425	2564	2168	3318	2147.97	0.990938	0.136709	7.2485	4.21e-13	1.11e-11	1.98748
ENSMUSG00000025213.11	chr19	45075241	45079289	protein_coding	Kazald1	402	460	2589	1127	2736	1458.68	2.34742	0.324119	7.24247	4.41e-13	1.16e-11	5.08914
ENSMUSG00000037552.17	chr7	28359604	28372599	protein_coding	Plekhg2	4110	4333	1541	1156	2283	2639.27	-1.34277	0.185494	-7.23892	4.52e-13	1.18e-11	0.394262
ENSMUSG00000051726.6	chr12	17172100	17176888	protein_coding	Kcnf1	10	3	824	245	938	398.727	6.65879	0.920663	7.2326	4.74e-13	1.24e-11	101.04
ENSMUSG00000044433.16	chr8	3587293	3609075	protein_coding	Camsap3	123	134	10	17	26	60.7108	-2.86152	0.396502	-7.21692	5.32e-13	1.39e-11	0.137593
ENSMUSG00000015396.4	chr13	43784775	43803132	protein_coding	Cd83	816	967	1381	1560	1890	1318.97	0.888302	0.12338	7.19972	6.03e-13	1.57e-11	1.851
ENSMUSG00000047963.7	chr5	92603041	92606579	protein_coding	Stbd1	456	546	869	984	1147	800.138	1.03634	0.143973	7.19813	6.1e-13	1.59e-11	2.05101
ENSMUSG00000032553.14	chr9	103188032	103202137	protein_coding	Srprb	2065	2201	3355	4161	4731	3298.76	0.969414	0.134681	7.19788	6.12e-13	1.59e-11	1.95804
ENSMUSG00000039126.10	chr19	16956118	17223932	protein_coding	Prune2	951	904	1976	1629	2887	1648.92	1.22772	0.170686	7.19289	6.34e-13	1.64e-11	2.34197
ENSMUSG00000026358.13	chr1	144242296	144249242	protein_coding	Rgs1	353	334	1503	843	2392	1055.3	2.18023	0.303687	7.17921	7.01e-13	1.81e-11	4.53227
ENSMUSG00000033488.11	chr1	157458577	157492638	protein_coding	Cryzl2	165	171	403	349	505	318.021	1.34684	0.18772	7.17473	7.25e-13	1.87e-11	2.54354
ENSMUSG00000038267.15	chr13	34179158	34345182	protein_coding	Slc22a23	362	319	824	839	935	661.807	1.38634	0.193385	7.16878	7.57e-13	1.95e-11	2.61414
ENSMUSG00000035914.11	chr9	58524298	58555437	protein_coding	Cd276	1876	2167	3055	3050	3940	2809.99	0.763412	0.106558	7.16427	7.82e-13	2.01e-11	1.6975
ENSMUSG00000031849.9	chr8	70373558	70382066	protein_coding	Comp	735	894	3096	2153	2572	1926.96	1.74967	0.24444	7.15788	8.19e-13	2.1e-11	3.36282
ENSMUSG00000024236.18	chr18	4920540	5119299	protein_coding	Svil	4609	5008	2409	2642	3755	3635.65	-0.695428	0.0972908	-7.14794	8.81e-13	2.25e-11	0.617526
ENSMUSG00000073700.3	chr4	152008803	152017680	protein_coding	Klhl21	1145	1186	1727	1753	2385	1630.62	0.770763	0.107965	7.13898	9.4e-13	2.4e-11	1.70617
ENSMUSG00000001029.15	chr11	106377656	106388075	protein_coding	Icam2	466	514	149	178	174	294.251	-1.5055	0.211206	-7.12809	1.02e-12	2.6e-11	0.352209
ENSMUSG00000078566.8	chr7	138890836	138909519	protein_coding	Bnip3	1168	1294	8153	3142	8726	4471.93	2.46101	0.34542	7.1247	1.04e-12	2.66e-11	5.50603
ENSMUSG00000031963.8	chr9	23223076	23485200	protein_coding	Bmper	532	571	193	213	323	360.483	-1.17108	0.164597	-7.1148	1.12e-12	2.85e-11	0.44409
ENSMUSG00000040260.8	chr17	49456022	49564343	protein_coding	Daam2	2523	2753	860	565	1221	1556.4	-1.57545	0.221464	-7.11379	1.13e-12	2.86e-11	0.335539
ENSMUSG00000008090.14	chr5	108692382	108706924	protein_coding	Fgfrl1	2239	2493	925	637	1115	1463.05	-1.38029	0.194154	-7.10926	1.17e-12	2.95e-11	0.384142
ENSMUSG00000023927.15	chr17	51736187	51833290	protein_coding	Satb1	88	129	608	309	765	374.65	2.39055	0.336389	7.1065	1.19e-12	3.01e-11	5.24356
ENSMUSG00000069920.10	chr8	105252638	105255153	protein_coding	B3gnt9	714	855	2146	1531	2321	1517.05	1.39266	0.196083	7.10239	1.23e-12	3.09e-11	2.62562
ENSMUSG00000025558.19	chr14	121542046	121797837	protein_coding	Dock9	520	571	1272	1024	1423	964.702	1.22426	0.172637	7.09154	1.33e-12	3.34e-11	2.33636
ENSMUSG00000001119.7	chr10	76708792	76726168	protein_coding	Col6a1	50752	57354	17483	24981	25181	34835.6	-1.22088	0.172403	-7.08155	1.43e-12	3.58e-11	0.429021
ENSMUSG00000032988.4	chr15	79251014	79254761	protein_coding	Slc16a8	3	3	93	76	90	54.0525	4.89974	0.693936	7.06079	1.66e-12	4.15e-11	29.8516
ENSMUSG00000025104.13	chr7	81881251	81934473	protein_coding	Hdgfl3	780	737	220	299	309	465.947	-1.42695	0.202153	-7.05877	1.68e-12	4.21e-11	0.371916
ENSMUSG00000010051.15	chr9	107576927	107581710	protein_coding	Hyal1	251	251	446	526	668	426.189	1.14505	0.162492	7.04685	1.83e-12	4.58e-11	2.21154
ENSMUSG00000006651.8	chr7	30434982	30445535	protein_coding	Aplp1	701	780	1698	1322	1956	1291.62	1.19963	0.170313	7.04369	1.87e-12	4.67e-11	2.29681
ENSMUSG00000063142.15	chr14	23289431	24014491	protein_coding	Kcnma1	184	272	626	485	821	473.346	1.52952	0.217181	7.0426	1.89e-12	4.7e-11	2.8869
ENSMUSG00000038523.10	chr2	154547085	154550003	protein_coding	1700003F12Rik	82	84	247	273	282	195.754	1.7343	0.246346	7.04011	1.92e-12	4.78e-11	3.32718
ENSMUSG00000040183.13	chr4	32804035	32950841	protein_coding	Ankrd6	213	256	962	572	949	594.116	1.86635	0.26529	7.03512	1.99e-12	4.94e-11	3.64608
ENSMUSG00000072825.11	chr12	112720455	112746592	protein_coding	Cep170b	2091	2254	3569	3180	4693	3139.9	0.837675	0.119077	7.03474	2e-12	4.95e-11	1.78717
ENSMUSG00000028238.6	chr4	19876841	19922605	protein_coding	Atp6v0d2	6434	6681	12227	10941	20881	11195.5	1.15644	0.164462	7.03164	2.04e-12	5.05e-11	2.22906
ENSMUSG00000058756.13	chr11	98740638	98769006	protein_coding	Thra	1752	2107	975	997	1406	1428.36	-0.751112	0.106964	-7.02208	2.19e-12	5.4e-11	0.594145
ENSMUSG00000030711.16	chr7	126672865	126676432	protein_coding	Sult1a1	167	207	46	39	58	101.765	-1.94062	0.276411	-7.02077	2.21e-12	5.44e-11	0.260505
ENSMUSG00000044303.6	chr4	89274471	89294653	protein_coding	Cdkn2a	548	617	902	971	1231	850.726	0.860013	0.122587	7.01555	2.29e-12	5.64e-11	1.81506
ENSMUSG00000007207.10	chr5	135023482	135051100	protein_coding	Stx1a	224	289	66	75	79	144.823	-1.75975	0.251277	-7.00322	2.5e-12	6.14e-11	0.295299
ENSMUSG00000029436.9	chr5	129584169	129611099	protein_coding	Mmp17	2489	2880	626	328	954	1423.15	-2.0867	0.298696	-6.98605	2.83e-12	6.93e-11	0.235418
ENSMUSG00000005447.12	chr7	25295049	25297986	protein_coding	Pafah1b3	270	374	840	632	1093	636.078	1.43812	0.205981	6.9818	2.91e-12	7.13e-11	2.70967
ENSMUSG00000050910.5	chr11	115381916	115396132	protein_coding	Cdr2l	1155	1374	2462	2487	2763	2061.34	1.07573	0.15408	6.98164	2.92e-12	7.13e-11	2.10778
ENSMUSG00000089929.1	chr9	89199209	89207827	protein_coding	Bcl2a1b	332	423	676	990	1323	736.487	1.41258	0.202353	6.9808	2.94e-12	7.16e-11	2.66214
ENSMUSG00000039883.5	chr5	21543559	21575904	protein_coding	Lrrc17	75	98	433	252	429	258.963	2.14974	0.308486	6.9687	3.2e-12	7.79e-11	4.43749
ENSMUSG00000020399.14	chr11	46454935	46481255	protein_coding	Havcr2	289	396	608	634	942	566.531	1.11106	0.159541	6.96411	3.3e-12	8.03e-11	2.16004
ENSMUSG00000032118.16	chr9	36821864	36878924	protein_coding	Fez1	20	37	245	528	214	219.275	3.64936	0.524664	6.95561	3.51e-12	8.52e-11	12.5478
ENSMUSG00000039405.7	chr7	89507783	89527187	protein_coding	Prss23	4603	5089	2257	2393	3718	3553.05	-0.787484	0.113414	-6.94344	3.83e-12	9.27e-11	0.579354
ENSMUSG00000030616.16	chr7	90302252	90410719	protein_coding	Sytl2	890	1062	3584	2007	4107	2318.02	1.7559	0.252972	6.94106	3.89e-12	9.41e-11	3.37736
ENSMUSG00000021236.16	chr12	84373857	84409029	protein_coding	Entpd5	905	907	1474	1415	1961	1327.18	0.860342	0.123958	6.94061	3.9e-12	9.42e-11	1.81547
ENSMUSG00000053137.7	chr15	89142486	89149628	protein_coding	Mapk11	386	430	104	134	204	246.679	-1.4647	0.211165	-6.9363	4.02e-12	9.7e-11	0.36231
ENSMUSG00000026365.15	chr1	140084708	140183764	protein_coding	Cfh	12630	13640	6497	5538	7433	9086.01	-0.977736	0.141	-6.93431	4.08e-12	9.82e-11	0.507776
ENSMUSG00000055681.14	chr8	70302518	70312993	protein_coding	Cope	2507	2840	3505	3693	4902	3467.68	0.62148	0.0897157	6.92722	4.29e-12	1.03e-10	1.53845
ENSMUSG00000042428.6	chr15	80173721	80215519	protein_coding	Mgat3	697	764	280	309	331	473.324	-1.20815	0.174429	-6.92633	4.32e-12	1.04e-10	0.432823
ENSMUSG00000024186.15	chr17	26202951	26211324	protein_coding	Rgs11	102	88	246	249	324	201.865	1.54737	0.223516	6.92287	4.43e-12	1.06e-10	2.92284
ENSMUSG00000022512.3	chr16	26356642	26371841	protein_coding	Cldn1	109	97	4	10	14	46.0659	-3.47179	0.501498	-6.92284	4.43e-12	1.06e-10	0.0901338
ENSMUSG00000028184.12	chr3	148815583	148990555	protein_coding	Adgrl2	3478	3759	1977	1913	2624	2725.01	-0.708677	0.102374	-6.92247	4.44e-12	1.06e-10	0.611881
ENSMUSG00000001627.12	chr12	40201567	40248504	protein_coding	Ifrd1	1232	1477	2365	2506	2838	2090.28	0.971138	0.140315	6.92111	4.48e-12	1.07e-10	1.96039
ENSMUSG00000039607.16	chr9	116572746	117872584	protein_coding	Rbms3	2844	3051	1236	1547	1819	2079.51	-0.913473	0.132002	-6.92017	4.51e-12	1.07e-10	0.530905
ENSMUSG00000000753.15	chr11	75409769	75422701	protein_coding	Serpinf1	11348	13021	26681	28489	27552	21705.3	1.24073	0.179293	6.92016	4.51e-12	1.07e-10	2.36319
ENSMUSG00000000628.10	chr6	82725025	82774454	protein_coding	Hk2	2182	2125	3959	3518	6323	3562.51	1.09386	0.158071	6.92006	4.51e-12	1.07e-10	2.13445
ENSMUSG00000019843.14	chr10	39368855	39565381	protein_coding	Fyn	2289	2501	6202	4270	7112	4467.6	1.32284	0.191279	6.91577	4.65e-12	1.1e-10	2.50158
ENSMUSG00000046532.8	chrX	98148769	98323215	protein_coding	Ar	1103	1163	380	519	577	741.106	-1.17461	0.169878	-6.91447	4.7e-12	1.11e-10	0.443002
ENSMUSG00000031290.14	chrX	147470375	147554081	protein_coding	Lrch2	640	718	292	249	386	451.258	-1.11113	0.16083	-6.9087	4.89e-12	1.15e-10	0.462933
ENSMUSG00000003882.5	chr15	9505788	9530176	protein_coding	Il7r	1309	1491	2819	2420	4859	2520.2	1.26018	0.182446	6.90716	4.94e-12	1.16e-10	2.39526
ENSMUSG00000021719.9	chr13	104945904	105054930	protein_coding	Rgs7bp	324	403	86	114	169	214.532	-1.55301	0.224908	-6.90511	5.02e-12	1.18e-10	0.340798
ENSMUSG00000034768.4	chr11	102268743	102279462	protein_coding	Asb16	4	5	72	85	80	50.1548	4.18893	0.606801	6.90331	5.08e-12	1.19e-10	18.2387
ENSMUSG00000022475.19	chr15	97792664	97844502	protein_coding	Hdac7	2444	2621	1266	1249	1914	1872.7	-0.763736	0.110636	-6.90314	5.09e-12	1.19e-10	0.588969
ENSMUSG00000025473.16	chr7	139978932	139992562	protein_coding	Adam8	5316	6068	11869	9882	20772	10513.8	1.30732	0.189556	6.89673	5.32e-12	1.24e-10	2.47481
ENSMUSG00000034161.8	chr15	76457452	76459458	protein_coding	Scx	196	316	711	637	787	531.917	1.53391	0.222528	6.89314	5.46e-12	1.27e-10	2.8957
ENSMUSG00000071540.4	chr14	32659119	32685293	protein_coding	3425401B19Rik	71	89	332	269	296	215.44	1.96871	0.285769	6.88917	5.61e-12	1.31e-10	3.91418
ENSMUSG00000039031.16	chr10	26753421	26918648	protein_coding	Arhgap18	2969	3196	1602	1731	2408	2352.75	-0.66809	0.0970526	-6.88379	5.83e-12	1.36e-10	0.629339
ENSMUSG00000022150.16	chr15	6299788	6440712	protein_coding	Dab2	18229	19417	10626	10860	15514	14759	-0.5904	0.0859769	-6.86696	6.56e-12	1.52e-10	0.664159
ENSMUSG00000026399.12	chr1	130439027	130462744	protein_coding	Cd55	201	237	45	21	50	108.893	-2.47652	0.360898	-6.86211	6.78e-12	1.57e-10	0.179677
ENSMUSG00000000392.17	chr2	62500943	62574075	protein_coding	Fap	4319	5016	2269	1955	2553	3198.57	-1.00256	0.14615	-6.85982	6.89e-12	1.6e-10	0.499113
ENSMUSG00000019873.8	chr10	67009189	67096945	protein_coding	Reep3	8260	8992	4701	4518	6812	6572.8	-0.672375	0.0980378	-6.85832	6.97e-12	1.61e-10	0.627473
ENSMUSG00000031538.6	chr8	22757727	22782844	protein_coding	Plat	706	794	278	274	470	494.903	-1.13228	0.16512	-6.85727	7.02e-12	1.62e-10	0.456196
ENSMUSG00000024376.7	chr18	33796327	34006966	protein_coding	Epb41l4a	98	103	217	237	331	195.562	1.39949	0.204354	6.84837	7.47e-12	1.72e-10	2.63809
ENSMUSG00000039062.15	chr7	79821803	79861059	protein_coding	Anpep	8377	8802	12803	13111	21828	12760	0.890521	0.130077	6.84609	7.59e-12	1.74e-10	1.85384
ENSMUSG00000033585.5	chr7	62346569	62350262	protein_coding	Ndn	1104	1226	348	223	519	670.61	-1.68094	0.245538	-6.84597	7.6e-12	1.74e-10	0.311878
ENSMUSG00000068696.6	chr3	116249654	116253503	protein_coding	Gpr88	11	7	101	67	194	73.0524	3.70663	0.542361	6.83425	8.24e-12	1.89e-10	13.0559
ENSMUSG00000022836.11	chr16	34745210	35002420	protein_coding	Mylk	18760	22172	6067	3975	9819	11881.3	-1.63645	0.239632	-6.82902	8.55e-12	1.96e-10	0.321647
ENSMUSG00000011148.14	chr12	112620045	112641360	protein_coding	Adssl1	465	565	792	810	1193	756.521	0.876654	0.128572	6.81839	9.21e-12	2.1e-10	1.83611
ENSMUSG00000007908.14	chr9	76014855	76136350	protein_coding	Hmgcll1	761	838	377	373	506	565.179	-0.905339	0.13284	-6.81524	9.41e-12	2.15e-10	0.533907
ENSMUSG00000029290.12	chr5	105876565	105915818	protein_coding	Zfp326	1240	1350	512	622	871	905.004	-0.941309	0.138169	-6.81274	9.58e-12	2.18e-10	0.52076
ENSMUSG00000033991.9	chr13	76098734	76190316	protein_coding	Ttc37	1292	1526	2370	2073	3148	2066.89	0.872018	0.128196	6.80222	1.03e-11	2.34e-10	1.83022
ENSMUSG00000027217.13	chr2	93201760	93334505	protein_coding	Tspan18	1700	2010	446	213	612	975.433	-2.12877	0.312983	-6.80156	1.03e-11	2.35e-10	0.228652
ENSMUSG00000026307.12	chr1	91298338	91321075	protein_coding	Scly	1246	1507	1916	2319	3040	1985.83	0.840624	0.123648	6.79854	1.06e-11	2.39e-10	1.79082
ENSMUSG00000048450.10	chr5	37820485	37824583	protein_coding	Msx1	392	352	117	97	165	222.001	-1.54867	0.227969	-6.79335	1.1e-11	2.48e-10	0.341825
ENSMUSG00000035373.2	chr11	82045712	82047525	protein_coding	Ccl7	185	189	390	609	640	401.89	1.57398	0.23197	6.78529	1.16e-11	2.62e-10	2.97726
ENSMUSG00000027639.16	chr2	157097533	157135265	protein_coding	Samhd1	11749	13543	6114	6589	10042	9448.85	-0.726222	0.107052	-6.78384	1.17e-11	2.64e-10	0.604485
ENSMUSG00000039137.18	chr4	63414910	63495991	protein_coding	Whrn	244	359	1045	762	968	684.069	1.68509	0.24883	6.77203	1.27e-11	2.86e-10	3.2156
ENSMUSG00000029762.6	chr6	34354119	34368463	protein_coding	Akr1b8	1426	1527	3039	2378	4446	2526.4	1.16245	0.171852	6.76424	1.34e-11	3.01e-10	2.23836
ENSMUSG00000036040.14	chr2	27079379	27108981	protein_coding	Adamtsl2	4	3	79	57	94	47.4492	4.479	0.662311	6.76268	1.35e-11	3.04e-10	22.3004
ENSMUSG00000035305.5	chr4	100095791	100444765	protein_coding	Ror1	670	711	161	104	281	376.82	-1.9418	0.287158	-6.76212	1.36e-11	3.05e-10	0.260292
ENSMUSG00000023830.14	chr17	12682406	12769664	protein_coding	Igf2r	17611	17689	8539	8515	13420	12969.8	-0.789695	0.116871	-6.75699	1.41e-11	3.15e-10	0.578467
ENSMUSG00000028698.13	chr4	116221618	116303056	protein_coding	Pik3r3	2146	2381	748	516	1150	1360.74	-1.49363	0.221244	-6.75107	1.47e-11	3.28e-10	0.355118
ENSMUSG00000033910.13	chr3	82092427	82145789	protein_coding	Gucy1a1	2877	3395	860	438	1146	1708.85	-1.93785	0.287538	-6.73945	1.59e-11	3.54e-10	0.261005
ENSMUSG00000074785.5	chr10	94790866	94944835	protein_coding	Plxnc1	3665	3985	5412	5114	7479	5092.37	0.672954	0.0999121	6.73546	1.63e-11	3.64e-10	1.59433
ENSMUSG00000032062.2	chr9	50739691	50746536	protein_coding	2310030G06Rik	5	14	108	74	115	63.5608	3.43603	0.51055	6.73005	1.7e-11	3.77e-10	10.823
ENSMUSG00000054717.7	chr8	57511907	57515999	protein_coding	Hmgb2	2244	2613	888	745	1486	1561.41	-1.22508	0.182062	-6.72892	1.71e-11	3.79e-10	0.427774
ENSMUSG00000042249.11	chr5	112910482	113015791	protein_coding	Grk3	433	479	185	190	260	305.731	-1.08199	0.16084	-6.72715	1.73e-11	3.83e-10	0.472375
ENSMUSG00000025140.15	chr11	120635712	120643769	protein_coding	Pycr1	628	759	1612	1459	1639	1231.98	1.23727	0.184009	6.72395	1.77e-11	3.91e-10	2.35751
ENSMUSG00000058145.16	chr7	66839735	67153171	protein_coding	Adamts17	127	101	479	336	452	303.324	1.93122	0.287262	6.72285	1.78e-11	3.93e-10	3.81377
ENSMUSG00000003227.4	chr10	58600789	58675654	protein_coding	Edar	65	77	3	3	6	30.1282	-4.13653	0.616383	-6.71096	1.93e-11	4.26e-10	0.0568567
ENSMUSG00000030036.8	chr6	83115496	83118898	protein_coding	Mogs	1431	1603	2414	2708	3058	2246.61	0.887366	0.132464	6.69891	2.1e-11	4.62e-10	1.8498
ENSMUSG00000039713.17	chr4	152072498	152115400	protein_coding	Plekhg5	1033	1196	560	556	748	810.056	-0.812348	0.121319	-6.69596	2.14e-11	4.7e-10	0.569454
ENSMUSG00000004347.17	chr6	56069804	56652487	protein_coding	Pde1c	19	24	90	109	128	74.0135	2.37587	0.354824	6.69592	2.14e-11	4.7e-10	5.1905
ENSMUSG00000046402.10	chr9	98422961	98446575	protein_coding	Rbp1	277	281	48	74	110	154.972	-1.85508	0.277184	-6.69258	2.19e-11	4.8e-10	0.276418
ENSMUSG00000027230.9	chr2	91982328	92024502	protein_coding	Creb3l1	4745	5866	16369	9751	22272	11611.9	1.61545	0.241417	6.69153	2.21e-11	4.83e-10	3.06408
ENSMUSG00000043079.17	chr18	60593973	60660142	protein_coding	Synpo	5385	6225	1822	1363	3159	3507.3	-1.46849	0.219565	-6.68817	2.26e-11	4.93e-10	0.361361
ENSMUSG00000032500.10	chr9	111439081	111489118	protein_coding	Dclk3	92	64	1	1	4	32.111	-5.3092	0.796962	-6.6618	2.7e-11	5.89e-10	0.0252215
ENSMUSG00000045551.7	chr17	17876471	17883940	protein_coding	Fpr1	129	122	16	24	29	63.1601	-2.43366	0.365321	-6.66171	2.71e-11	5.89e-10	0.185095
ENSMUSG00000037664.13	chr7	143458339	143461050	protein_coding	Cdkn1c	583	719	1419	1109	2170	1178.35	1.2744	0.191499	6.65486	2.84e-11	6.16e-10	2.41898
ENSMUSG00000024533.17	chr18	67488209	67610790	protein_coding	Spire1	1143	1235	2443	1899	3517	2019.64	1.14924	0.172855	6.64861	2.96e-11	6.42e-10	2.21797
ENSMUSG00000018001.18	chr5	143622447	143710250	protein_coding	Cyth3	3529	3954	1879	2173	2831	2840.04	-0.681412	0.102528	-6.64608	3.01e-11	6.52e-10	0.623555
ENSMUSG00000041548.4	chr5	116408491	116422864	protein_coding	Hspb8	356	441	629	784	1114	654.623	1.09384	0.1646	6.64545	3.02e-11	6.54e-10	2.13441
ENSMUSG00000000823.16	chr2	181582103	181592803	protein_coding	Zfp512b	1347	1625	741	790	1071	1100.72	-0.749238	0.112782	-6.64326	3.07e-11	6.63e-10	0.594918
ENSMUSG00000043832.13	chr6	122952515	122969875	protein_coding	Clec4a3	966	1201	523	517	704	772.738	-0.865794	0.130481	-6.6354	3.24e-11	6.98e-10	0.548744
[truncated: 14,060 more rows]
[truncated: 1 more columns]

## Sheet: Upregulated(≥1.5)
	Feature_chr	Feature_start	Feature_end	Feature_gene_biotype	Feature_gene_name	Day0_A	Day0_B	Day7_A	Day7_B	Day7_C	baseMean	log2FoldChange	lfcSE	stat	pvalue	padj	FoldChange
[truncated: 1,239 more rows]

[truncated: 6 more sheets: Downregulated(≤1.5), Osteoblastogenesis, Glucose metabolism, Amino acid metabolism, Lipid metabolism, Oxidative phosphorylation]
